# Supplementary material for: The Arabidopsis thaliana METACASPASE IIf Regulates Sugar Metabolism and Delays Dark‐Induced Leaf Senescence
Source: Physiol Plant. 2026 Apr 21;178(2):e70888. doi: 10.1111/ppl.70888 (PMC13096987; doi:10.1111/ppl.70888)
Supplement: Supplementary file 2 — Table S1: Oligonucleotides used in this study. [file PPL-178-e70888-s001.xlsx]

## Sheet: Sheet1
Table S1. Oligonucleotides used in this study.
Primer	Primer Sequence（5’-3’）	Purpose
CAB3 promoter F	aacaGGTCTCaacctaagaaattgcaatcgttttttttcttctg	For amplifying promoter sequence of CAB3 gene
CAB3 promoter R	aacaGGTCTCttgttGGCGGCCATtgaaactttttgtgttttttt	For amplifying promoter sequence of CAB3 gene
IRX1 promoter F	aacaGGTCTCaaccttgaaaattctcttctgacaaagacaattaa	For amplifying promoter sequence of IRX1 gene
IRX1 promoter R	aacaGGTCTCttgttCTCCATCATcttcgaattcccctgtttgga	For amplifying promoter sequence of IRX1 gene
AtMCA-IIf promoter F	aacaGGTCTCaacctaaatagattcgtagccttgacccacatag	For amplifying promoter sequence of AtMCA-IIf gene
AtMCA-IIf promoter R	aacaGGTCTCttgttTTGATCCATtgagtttctggatatgatttc	For amplifying promoter sequence of AtMCA-IIf gene
AtMCA-IIf F	aacaGGTCTCaggctcaacaATGGATCAACAAGGGATGGT	For amplifying CDS sequence of AtMCA-IIf gene
AtMCA-IIf R	aacaGGTCTCtctgaTCAAGGTTGAGAAAGGAACG	For amplifying CDS sequence of AtMCA-IIf gene
PFPβ1-RTF	CACCATGGCCCCTGCTCTCGCCGTTACACGAGAT	For amplifying CDS sequence of PFPβ1 gene
PFPβ1-RTR	CTATTGAGCCCCGAGTTCAAGAAGTAGAGT	For amplifying CDS sequence of PFPβ1 gene
AtMCA-IIf -CA 1	GATTCTGCCCATAGTGGTGGACTCATCGACAAGGAGAAAGAACAGATCGGACCCTCTTCGGTATCCAGCA	C147 to A substution with removing BsaI site
AtMCA-IIf -CA 2	TGCTGGATACCGAAGAGGGTCCGATCTGTTCTTTCTCCTTGTCGATGAGTCCACCACTATGGGCAGAATC	C147 to A substution with removing BsaI site
AtMCA-IIf BsaI 1	AGTGGTGGACTCATCGACAAGGAGAAAGAACAGATCGGACCCTCTTCGGTATCCAGCAAC	Remove 2 BsaI sites
AtMCA-IIf BsaI 2	GTTGCTGGATACCGAAGAGGGTCCGATCTGTTCTTTCTCCTTGTCGATGAGTCCACCACT	Remove 2 BsaI sites
SAG12-RTF	GCTTTCATGGCAAGACCACATAG	Primer used for qRT-PCR
SAG12-RTR	TGGATACGGCGAATCTACTAACG	Primer used for qRT-PCR
SEN1-RTF	GTCATCGGCTATTTCTCCACCT	Primer used for qRT-PCR
SEN1-RTR	GTTGTCGTTGCTTTCCTCCATC	Primer used for qRT-PCR
UBIQUITIN10-RTF	GGCCTTGTATAATCCCTGATGAATAAG	Primer used for qRT-PCR
UBIQUITIN10-RTR	AAAGAGATAACAGGAACGGAAACATAG	Primer used for qRT-PCR
ACTIN2-RTF	CTTCCGCTCTTTCTTTCCAA	Primer used for qRT-PCR
ACTIN2-RTR	CATATGCATCCTTCTGGTTC	Primer used for qRT-PCR
GAPDH-RTF	TTGGTGACAACAGGTCAAGCA	Primer used for qRT-PCR
GAPDH-RTR	AAACTTGTCGCTCAATGCAATC	Primer used for qRT-PCR
LBa1 - c	ACGTAGTGGGCCATCGCCCTGA	Primer used for genotype analysis in Fig. S7
RBa1 - h	GAAACGATCCAGATCCGGTGCAG	Primer used for genotype analysis in Fig. S7
PFPβ1- geno-a	TCTTCGGgtaagttacgcaatttgttctt	Primer used for genotype analysis in Fig. S7
PFPβ1- geno-b	CTATTGAGCCCCGAGTTCAAGAAGTAGAGT	Primer used for genotype analysis in Fig. S7
GAPC1- geno-d	CACCATGGCTGACAAGAAGATTAGGATCGGAATC	Primer used for genotype analysis in Fig. S7
GAPC1- geno-e	TTAGGCCTTTGACATGTGGACGATCAAGTC	Primer used for genotype analysis in Fig. S7
ENO2- geno-f	CACCATGGCTACTATCACCGTTGTTAAGGCTAGA	Primer used for genotype analysis in Fig. S7
ENO2- geno-g	TTAGTAGGGTTCCACAGGTTTGCGGAAGTT	Primer used for genotype analysis in Fig. S7
