# Supplementary material for: The Arabidopsis thaliana METACASPASE IIf Regulates Sugar Metabolism and Delays Dark‐Induced Leaf Senescence
Source: Physiol Plant. 2026 Apr 21;178(2):e70888. doi: 10.1111/ppl.70888 (PMC13096987; doi:10.1111/ppl.70888)
Supplement: Supplementary file 3 — Table S2: Raw data for the quantities of sugar phosphates in dark‐incubated leaves of Col‐0, and the atmca‐IIf mutant plants. The sugar phosphates that were analyzed were 2‐phosphoglyceric acid (2‐PGA), 3‐phosphoglyceric acid (3‐PGA), dihydroxyacetone phosphate (DHAP), Erythrose‐4P, Xylulose‐5P, Ribulose‐5P, Ribose‐5P, Glucose‐1P, Mannose‐1P, Fructose‐6P, Glucose‐6P, Mannose‐6P, Sedoheptulose‐7P, Trehalose‐6P, Sucrose‐6P and UDP‐glucose. [file PPL-178-e70888-s002.xlsx]

## Sheet: Figure 2B
Biological replicate	Col-0	atmca-IIf-1	atmca-IIf-2
1	1471	510.64	421.253
2	1227.29	507.281	647.556
3	1658.8	408.823	587.636
4	1694.2	91.1369	312.835
5	1384.91	105.561	375.007
Average	1487.24	324.688	468.858
SE	86.768	94.2231	63.8195
Ttest
Col vs atmca-IIf-1	1.81939e-05
Col vs atmca-IIf-2	2.263e-05

## Sheet: Figure 2C
Well	Fluor	Target	Content	Sample	Biological Set Name	Cq	Geometric mean	Aritmetric mean											Well	Fluor	Target	Content	Sample	Biological Set Name	Cq	Geometric mean	Aritmetric mean
B17	SYBR	Actin2	Col-0_0d		1,1	25.43	26.8746	26.9968											B17	SYBR	Actin2	Col-0_6d		7,1	24.3131	24.2791	24.2944
B18	SYBR	Actin2	Col-0_0d		1,1	25.21	28.0645	28.2042				SAG12							B18	SYBR	Actin2	Col-0_6d		7,1	24.3731	24.9863	24.991
B19	SYBR	Actin2	Col-0_0d		1,2	24.4361	23.9596	23.9647					0 d	3 d	5 d	6 d			B19	SYBR	Actin2	Col-0_6d		7,2	24.2521	24.3395	24.3807
B20	SYBR	Actin2	Col-0_0d		1,2	24.4534	28.5106	29.2501			AVG	Col-0	1.02432	57.5691	104.988	117.783			B20	SYBR	Actin2	Col-0_6d		7,2	24.1824	24.6124	24.6241
B21	SYBR	Actin2	Col-0_0d		1,3	25.7241	23.8739	23.9432				atmca-IIf-1	0.782726	33.9648	195.042	205.096			B21	SYBR	Actin2	Col-0_6d		7,3	24.6716	24.0612	24.0939
B22	SYBR	Actin2	Col-0_0d		1,3	24.6305	23.9337	23.9433				atmca-IIf-2	0.672033	29.7401	245.139	247.207			B22	SYBR	Actin2	Col-0_6d		7,3	24.425	24.7078	24.725
B23	SYBR	Actin2	Col-0_0d		1,4	26.0491	24.4543	24.4855			TTest								B23	SYBR	Actin2	Col-0_6d		7,4	26.6012	25.2556	25.3004
B24	SYBR	Actin2	Col-0_0d		1,4	26.1538	24.9	24.9224			Col vs atmca-IIf-1		0.242566	0.0685063	0.00256911	0.0385709			B24	SYBR	Actin2	Col-0_6d		7,4	26.641	26.0503	26.057
C01	SYBR	Actin2	atmca-IIf-1_0d		2,1	25.4155	24.5075	24.532			Col vs atmca-IIf-2		0.328515	0.0403609	0.000316447	0.0273335			C01	SYBR	Actin2	atmca-IIf-1_6d		8,1	29.2848	30.5257	30.5649
C02	SYBR	Actin2	atmca-IIf-1_0d		2,1	25.8287	24.7226	24.7454											C02	SYBR	Actin2	atmca-IIf-1_6d		8,1	29.1503	29.8002	29.8768
C03	SYBR	Actin2	atmca-IIf-1_0d		2,2	23.53	23.4591	23.4755				SAG12							C03	SYBR	Actin2	atmca-IIf-1_6d		8,2	26.5084	25.7166	25.7595
C04	SYBR	Actin2	atmca-IIf-1_0d		2,2	23.536	23.3236	23.3548					0 d	3 d	5 d	6 d			C04	SYBR	Actin2	atmca-IIf-1_6d		8,2	26.4764	25.6394	25.6821
C05	SYBR	Actin2	atmca-IIf-1_0d		2,3	25.4	24.215	24.2339			SE	Col-0	0.0798815	6.30972	9.02431	21.4793			C05	SYBR	Actin2	atmca-IIf-1_6d		8,3	25.0334	24.541	24.5611
C06	SYBR	Actin2	atmca-IIf-1_0d		2,3	25.2114	24.1847	24.2024				atmca-IIf-1	0.175585	3.76467	18.9185	20.7849			C06	SYBR	Actin2	atmca-IIf-1_6d		8,3	25.1153	24.5664	24.5851
C07	SYBR	Actin2	atmca-IIf-1_0d		2,4	25.6004	23.9913	24.0286				atmca-IIf-2	0.218143	3.44092	18.0432	24.8241			C07	SYBR	Actin2	atmca-IIf-1_6d		8,4	24.2081	24.4052	24.446
C08	SYBR	Actin2	atmca-IIf-1_0d		2,4	26.2621	24.9618	24.9795											C08	SYBR	Actin2	atmca-IIf-1_6d		8,4	24.3586	24.9427	24.9795
C09	SYBR	Actin2	atmca-IIf-2_0d		3,1	25.8282	24.4658	24.492											C09	SYBR	Actin2	atmca-IIf-2_6d		9,1	25.6765	25.2454	25.2955
C10	SYBR	Actin2	atmca-IIf-2_0d		3,1	25.1134	24.3381	24.3509				SEN1							C10	SYBR	Actin2	atmca-IIf-2_6d		9,1	25.7833	25.2541	25.2944
C11	SYBR	Actin2	atmca-IIf-2_0d		3,2	26.3166	23.7688	23.8835					0 d	3 d	5 d	6 d			C11	SYBR	Actin2	atmca-IIf-2_6d		9,2	25.166	24.8629	24.892
C12	SYBR	Actin2	atmca-IIf-2_0d		3,2	26.0482	24.6584	24.6865			AVG	Col-0	1.69552	10.2173	2.87296	2.91466			C12	SYBR	Actin2	atmca-IIf-2_6d		9,2	25.1594	24.9845	24.9998
C13	SYBR	Actin2	atmca-IIf-2_0d		3,3	24.6384	24.102	24.1113				atmca-IIf-1	0.143652	8.18398	4.44718	34.678			C13	SYBR	Actin2	atmca-IIf-2_6d		9,3	24.6547	24.5113	24.5249
C14	SYBR	Actin2	atmca-IIf-2_0d		3,3	24.5617	24.2605	24.2632				atmca-IIf-2	0.247495	6.48698	11.8489	14.8092			C14	SYBR	Actin2	atmca-IIf-2_6d		9,3	24.6845	24.6941	24.7015
C15	SYBR	Actin2	atmca-IIf-2_0d		3,4	26.6627	25.1753	25.1971			TTest								C15	SYBR	Actin2	atmca-IIf-2_6d		9,4	24.5301	24.7783	24.79
C16	SYBR	Actin2	atmca-IIf-2_0d		3,4	27.6744	26.2185	26.2429			Col vs atmca-IIf-1		0.232954	0.215786	0.0382948	0.018687			C16	SYBR	Actin2	atmca-IIf-2_6d		9,4	24.5249	26.0202	26.0483
C17	SYBR	Actin2	Col-0_3d		4,1	23.8235	23.4234	23.4475			Col vs atmca-IIf-2		0.258722	0.0808315	0.0149013	0.00234396			C17	SYBR	Actin2	Col-0_5d		10,1	26.767	25.1307	25.1623
C18	SYBR	Actin2	Col-0_3d		4,1	24.01	23.5542	23.576											C18	SYBR	Actin2	Col-0_5d		10,1	26.1902	25.0931	25.1101
C19	SYBR	Actin2	Col-0_3d		4,2	24.71	24.5285	24.5308				SEN1							C19	SYBR	Actin2	Col-0_5d		10,2	25.453	24.52	24.5377
C20	SYBR	Actin2	Col-0_3d		4,2	29.2856	26.4085	26.4829					0 d	3 d	5 d	6 d			C20	SYBR	Actin2	Col-0_5d		10,2	25.29	24.6291	24.64
C21	SYBR	Actin2	Col-0_3d		4,3	22.5503	22.827	22.8426			SE	Col-0	0.692552	1.44214	0.253691	0.423793			C21	SYBR	Actin2	Col-0_5d		10,3	26.059	24.8121	24.853
C22	SYBR	Actin2	Col-0_3d		4,3	22.1088	23.3129	23.3495				atmca-IIf-1	0.0247768	0.984808	0.380173	4.69712			C22	SYBR	Actin2	Col-0_5d		10,3	26.1963	25.0227	25.0621
C23	SYBR	Actin2	Col-0_3d		4,4	22.2549	22.9686	22.9889				atmca-IIf-2	0.0629411	1.3909	1.47466	1.1919			C23	SYBR	Actin2	Col-0_5d		10,4	26.039	25.328	25.353
C24	SYBR	Actin2	Col-0_3d		4,4	22.1106	22.9239	22.9494											C24	SYBR	Actin2	Col-0_5d		10,4	26.3011	25.1733	25.2104
D01	SYBR	Actin2	atmca-IIf-1_3d		5,1	24.3502	23.7673	23.7806											D01	SYBR	Actin2	atmca-IIf-1_5d		11,1	26.89	25.2829	25.34
D02	SYBR	Actin2	atmca-IIf-1_3d		5,1	24.1963	23.793	23.8103			To Figure 2C		0 d	3 d	5 d	6 d			D02	SYBR	Actin2	atmca-IIf-1_5d		11,1	27.03	25.3995	25.4533
D03	SYBR	Actin2	atmca-IIf-1_3d		5,2	23.7997	23.4848	23.4925			SAG12	Col-0	1	56.2021	102.496	114.986			D03	SYBR	Actin2	atmca-IIf-1_5d		11,2	27.4312	25.4029	25.4771
D04	SYBR	Actin2	atmca-IIf-1_3d		5,2	24.0461	23.699	23.7091				atmca-IIf-1	0.76414	33.1583	190.411	200.227			D04	SYBR	Actin2	atmca-IIf-1_5d		11,2	27.8484	25.7227	25.7961
D05	SYBR	Actin2	atmca-IIf-1_3d		5,3	23.5621	23.1787	23.203				atmca-IIf-2	0.656076	29.0339	239.318	241.337			D05	SYBR	Actin2	atmca-IIf-1_5d		11,3	26.4426	25.6447	25.6909
D06	SYBR	Actin2	atmca-IIf-1_3d		5,3	23.8738	23.3272	23.3499					0 d	3 d	5 d	6 d			D06	SYBR	Actin2	atmca-IIf-1_5d		11,3	26.4235	25.5687	25.6178
D07	SYBR	Actin2	atmca-IIf-1_3d		5,4	23.3827	23.21	23.2225			SEN1	Col-0	1	6.02602	1.69444	1.71903			D07	SYBR	Actin2	atmca-IIf-1_5d		11,4	28.6786	26.3444	26.4129
D08	SYBR	Actin2	atmca-IIf-1_3d		5,4	23.1839	23.2965	23.3042				atmca-IIf-1	0.0847242	4.82682	2.6229	20.4527			D08	SYBR	Actin2	atmca-IIf-1_5d		11,4	28.9954	26.54	26.6185
D09	SYBR	Actin2	atmca-IIf-2_3d		6,1	24.7314	23.3051	23.3617				atmca-IIf-2	0.14597	3.82595	6.98833	8.73428			D09	SYBR	Actin2	atmca-IIf-2_5d		12,1	29.2788	26.7082	26.7963
D10	SYBR	Actin2	atmca-IIf-2_3d		6,1	24.2179	23.8738	23.8901			SAG12_SE	Col-0	0.0779847	6.1599	8.81003	20.9693			D10	SYBR	Actin2	atmca-IIf-2_5d		12,1	28.2565	26.5289	26.5855
D11	SYBR	Actin2	atmca-IIf-2_3d		6,2	23.1187	22.7774	22.796				atmca-IIf-1	0.171415	3.67528	18.4693	20.2914			D11	SYBR	Actin2	atmca-IIf-2_5d		12,2	27.551	25.9593	26.0137
D12	SYBR	Actin2	atmca-IIf-2_3d		6,2	23.2104	22.772	22.7984				atmca-IIf-2	0.212963	3.35922	17.6148	24.2347			D12	SYBR	Actin2	atmca-IIf-2_5d		12,2	27.6866	26.0651	26.1255
D13	SYBR	Actin2	atmca-IIf-2_3d		6,3	23.4907	23.1869	23.2021											D13	SYBR	Actin2	atmca-IIf-2_5d		12,3	28.97	26.7111	26.77
D14	SYBR	Actin2	atmca-IIf-2_3d		6,3	23.2561	23.3482	23.3535			SEN1_SE	Col-0	0.40846	0.850556	0.149624	0.249948			D14	SYBR	Actin2	atmca-IIf-2_5d		12,3	29.1227	27.7307	27.7476
D15	SYBR	Actin2	atmca-IIf-2_3d		6,4	23.6865	23.6624	23.6683				atmca-IIf-1	0.0146131	0.580828	0.224222	2.77031			D15	SYBR	Actin2	atmca-IIf-2_5d		12,4	28.3799	26.177	26.2333
D16	SYBR	Actin2	atmca-IIf-2_3d		6,4	23.4051	23.4168	23.4263				atmca-IIf-2	0.0371219	0.820336	0.869738	0.702968			D16	SYBR	Actin2	atmca-IIf-2_5d		12,4	30.2756	26.9313	27.0519
A01	SYBR	UBQ	Col-0_0d		1,1	30.6904													A01	SYBR	UBQ	Col-0_6d		7,1	23.23
A02	SYBR	UBQ	Col-0_0d		1,1	32.0174													A02	SYBR	UBQ	Col-0_6d		7,1	25.04
A03	SYBR	UBQ	Col-0_0d		1,2	23.2868													A03	SYBR	UBQ	Col-0_6d		7,2	22.71
A04	SYBR	UBQ	Col-0_0d		1,2	38.9907													A04	SYBR	UBQ	Col-0_6d		7,2	23.99
A05	SYBR	UBQ	Col-0_0d		1,3	21.4825													A05	SYBR	UBQ	Col-0_6d		7,3	22.37
A06	SYBR	UBQ	Col-0_0d		1,3	23.0246													A06	SYBR	UBQ	Col-0_6d		7,3	23.77
A07	SYBR	UBQ	Col-0_0d		1,4	23.0246													A07	SYBR	UBQ	Col-0_6d		7,4	23.22
A08	SYBR	UBQ	Col-0_0d		1,4	23.5784													A08	SYBR	UBQ	Col-0_6d		7,4	25.25
A09	SYBR	UBQ	atmca-IIf-1_0d		2,1	23.0037													A09	SYBR	UBQ	atmca-IIf-1_6d		8,1	29.64
A10	SYBR	UBQ	atmca-IIf-1_0d		2,1	23.3182													A10	SYBR	UBQ	atmca-IIf-1_6d		8,1	27.67
A11	SYBR	UBQ	atmca-IIf-1_0d		2,2	22.3743													A11	SYBR	UBQ	atmca-IIf-1_6d		8,2	23.71
A12	SYBR	UBQ	atmca-IIf-1_0d		2,2	21.8													A12	SYBR	UBQ	atmca-IIf-1_6d		8,2	23.63
A13	SYBR	UBQ	atmca-IIf-1_0d		2,3	23.0553													A13	SYBR	UBQ	atmca-IIf-1_6d		8,3	23.19
A14	SYBR	UBQ	atmca-IIf-1_0d		2,3	22.9849													A14	SYBR	UBQ	atmca-IIf-1_6d		8,3	23.25
A15	SYBR	UBQ	atmca-IIf-1_0d		2,4	22.3402													A15	SYBR	UBQ	atmca-IIf-1_6d		8,4	22.84
A16	SYBR	UBQ	atmca-IIf-1_0d		2,4	24.668													A16	SYBR	UBQ	atmca-IIf-1_6d		8,4	23.7
A17	SYBR	UBQ	atmca-IIf-2_0d		3,1	23.0628													A17	SYBR	UBQ	atmca-IIf-2_6d		9,1	23.2
A18	SYBR	UBQ	atmca-IIf-2_0d		3,1	23.2715													A18	SYBR	UBQ	atmca-IIf-2_6d		9,1	23.37
A19	SYBR	UBQ	atmca-IIf-2_0d		3,2	20.7872													A19	SYBR	UBQ	atmca-IIf-2_6d		9,2	23.31
A20	SYBR	UBQ	atmca-IIf-2_0d		3,2	23.1811													A20	SYBR	UBQ	atmca-IIf-2_6d		9,2	23.86
A21	SYBR	UBQ	atmca-IIf-2_0d		3,3	23.1762													A21	SYBR	UBQ	atmca-IIf-2_6d		9,3	23.47
A22	SYBR	UBQ	atmca-IIf-2_0d		3,3	23.7633													A22	SYBR	UBQ	atmca-IIf-2_6d		9,3	23.97
A23	SYBR	UBQ	atmca-IIf-2_0d		3,4	24.2073													A23	SYBR	UBQ	atmca-IIf-2_6d		9,4	24.01
A24	SYBR	UBQ	atmca-IIf-2_0d		3,4	26.1503													A24	SYBR	UBQ	atmca-IIf-2_6d		9,4	27.48
I01	SYBR	UBQ	Col-0_3d		4,1	22.0105													I01	SYBR	UBQ	Col-0_5d		10,1	23.68
I02	SYBR	UBQ	Col-0_3d		4,1	22.1882													I02	SYBR	UBQ	Col-0_5d		10,1	23.94
I03	SYBR	UBQ	Col-0_3d		4,2	24.0615													I03	SYBR	UBQ	Col-0_5d		10,2	23.27
I04	SYBR	UBQ	Col-0_3d		4,2	24.6382													I04	SYBR	UBQ	Col-0_5d		10,2	23.62
I05	SYBR	UBQ	Col-0_3d		4,3	21.9815													I05	SYBR	UBQ	Col-0_5d		10,3	22.88
I06	SYBR	UBQ	Col-0_3d		4,3	22.7618													I06	SYBR	UBQ	Col-0_5d		10,3	23.11
I07	SYBR	UBQ	Col-0_3d		4,4	22.3467													I07	SYBR	UBQ	Col-0_5d		10,4	23.78
I08	SYBR	UBQ	Col-0_3d		4,4	22.2449													I08	SYBR	UBQ	Col-0_5d		10,4	23.31
I09	SYBR	UBQ	atmca-IIf-1_3d		5,1	22.6628													I09	SYBR	UBQ	atmca-IIf-1_5d		11,1	23.01
I10	SYBR	UBQ	atmca-IIf-1_3d		5,1	22.5639													I10	SYBR	UBQ	atmca-IIf-1_5d		11,1	23.2
I11	SYBR	UBQ	atmca-IIf-1_3d		5,2	22.659													I11	SYBR	UBQ	atmca-IIf-1_5d		11,2	22.87
I12	SYBR	UBQ	atmca-IIf-1_3d		5,2	22.7518													I12	SYBR	UBQ	atmca-IIf-1_5d		11,2	23.22
I13	SYBR	UBQ	atmca-IIf-1_3d		5,3	21.772													I13	SYBR	UBQ	atmca-IIf-1_5d		11,3	23.57
I14	SYBR	UBQ	atmca-IIf-1_3d		5,3	21.924													I14	SYBR	UBQ	atmca-IIf-1_5d		11,3	23.43
I15	SYBR	UBQ	atmca-IIf-1_3d		5,4	22.222													I15	SYBR	UBQ	atmca-IIf-1_5d		11,4	24.04
I16	SYBR	UBQ	atmca-IIf-1_3d		5,4	22.6371													I16	SYBR	UBQ	atmca-IIf-1_5d		11,4	24.03
I17	SYBR	UBQ	atmca-IIf-2_3d		6,1	21.1166													I17	SYBR	UBQ	atmca-IIf-2_5d		12,1	24.02
I18	SYBR	UBQ	atmca-IIf-2_3d		6,1	22.6901													I18	SYBR	UBQ	atmca-IIf-2_5d		12,1	24.23
I19	SYBR	UBQ	atmca-IIf-2_3d		6,2	21.5493													I19	SYBR	UBQ	atmca-IIf-2_5d		12,2	23.71
I20	SYBR	UBQ	atmca-IIf-2_3d		6,2	21.31													I20	SYBR	UBQ	atmca-IIf-2_5d		12,2	23.68
I21	SYBR	UBQ	atmca-IIf-2_3d		6,3	22.0654													I21	SYBR	UBQ	atmca-IIf-2_5d		12,3	24.62
I22	SYBR	UBQ	atmca-IIf-2_3d		6,3	22.7982													I22	SYBR	UBQ	atmca-IIf-2_5d		12,3	26.95
I23	SYBR	UBQ	atmca-IIf-2_3d		6,4	23.0126													I23	SYBR	UBQ	atmca-IIf-2_5d		12,4	24.17
I24	SYBR	UBQ	atmca-IIf-2_3d		6,4	22.6205													I24	SYBR	UBQ	atmca-IIf-2_5d		12,4	24.02
B01	SYBR	GAPDH	Col-0_0d		1,1	24.87													B01	SYBR	GAPDH	Col-0_6d		7,1	25.34
B02	SYBR	GAPDH	Col-0_0d		1,1	27.385													B02	SYBR	GAPDH	Col-0_6d		7,1	25.56
B03	SYBR	GAPDH	Col-0_0d		1,2	24.1712													B03	SYBR	GAPDH	Col-0_6d		7,2	26.18
B04	SYBR	GAPDH	Col-0_0d		1,2	24.3063													B04	SYBR	GAPDH	Col-0_6d		7,2	25.7
B05	SYBR	GAPDH	Col-0_0d		1,3	24.6231													B05	SYBR	GAPDH	Col-0_6d		7,3	25.24
B06	SYBR	GAPDH	Col-0_0d		1,3	24.1749													B06	SYBR	GAPDH	Col-0_6d		7,3	25.98
B07	SYBR	GAPDH	Col-0_0d		1,4	24.3827													B07	SYBR	GAPDH	Col-0_6d		7,4	26.08
B08	SYBR	GAPDH	Col-0_0d		1,4	25.0351													B08	SYBR	GAPDH	Col-0_6d		7,4	26.28
B09	SYBR	GAPDH	atmca-IIf-1_0d		2,1	25.1769													B09	SYBR	GAPDH	atmca-IIf-1_6d		8,1	32.77
B10	SYBR	GAPDH	atmca-IIf-1_0d		2,1	25.0892													B10	SYBR	GAPDH	atmca-IIf-1_6d		8,1	32.81
B11	SYBR	GAPDH	atmca-IIf-1_0d		2,2	24.5223													B11	SYBR	GAPDH	atmca-IIf-1_6d		8,2	27.06
B12	SYBR	GAPDH	atmca-IIf-1_0d		2,2	24.7285													B12	SYBR	GAPDH	atmca-IIf-1_6d		8,2	26.94
B13	SYBR	GAPDH	atmca-IIf-1_0d		2,3	24.2463													B13	SYBR	GAPDH	atmca-IIf-1_6d		8,3	25.46
B14	SYBR	GAPDH	atmca-IIf-1_0d		2,3	24.4108													B14	SYBR	GAPDH	atmca-IIf-1_6d		8,3	25.39
B15	SYBR	GAPDH	atmca-IIf-1_0d		2,4	24.1452													B15	SYBR	GAPDH	atmca-IIf-1_6d		8,4	26.29
B16	SYBR	GAPDH	atmca-IIf-1_0d		2,4	24.0084													B16	SYBR	GAPDH	atmca-IIf-1_6d		8,4	26.88
B17	SYBR	GAPDH	atmca-IIf-2_0d		3,1	24.585													B17	SYBR	GAPDH	atmca-IIf-2_6d		9,1	27.01
B18	SYBR	GAPDH	atmca-IIf-2_0d		3,1	24.6678													B18	SYBR	GAPDH	atmca-IIf-2_6d		9,1	26.73
B19	SYBR	GAPDH	atmca-IIf-2_0d		3,2	24.5468													B19	SYBR	GAPDH	atmca-IIf-2_6d		9,2	26.2
B20	SYBR	GAPDH	atmca-IIf-2_0d		3,2	24.8303													B20	SYBR	GAPDH	atmca-IIf-2_6d		9,2	25.98
B21	SYBR	GAPDH	atmca-IIf-2_0d		3,3	24.5192													B21	SYBR	GAPDH	atmca-IIf-2_6d		9,3	25.45
B22	SYBR	GAPDH	atmca-IIf-2_0d		3,3	24.4645													B22	SYBR	GAPDH	atmca-IIf-2_6d		9,3	25.45
B23	SYBR	GAPDH	atmca-IIf-2_0d		3,4	24.7213													B23	SYBR	GAPDH	atmca-IIf-2_6d		9,4	25.83
B24	SYBR	GAPDH	atmca-IIf-2_0d		3,4	24.9038													B24	SYBR	GAPDH	atmca-IIf-2_6d		9,4	26.14
J01	SYBR	GAPDH	Col-0_3d		4,1	24.5084													J01	SYBR	GAPDH	Col-0_5d		10,1	25.04
J02	SYBR	GAPDH	Col-0_3d		4,1	24.5298													J02	SYBR	GAPDH	Col-0_5d		10,1	25.2
J03	SYBR	GAPDH	Col-0_3d		4,2	24.8209													J03	SYBR	GAPDH	Col-0_5d		10,2	24.89
J04	SYBR	GAPDH	Col-0_3d		4,2	25.5251													J04	SYBR	GAPDH	Col-0_5d		10,2	25.01
J05	SYBR	GAPDH	Col-0_3d		4,3	23.9961													J05	SYBR	GAPDH	Col-0_5d		10,3	25.62
J06	SYBR	GAPDH	Col-0_3d		4,3	25.1778													J06	SYBR	GAPDH	Col-0_5d		10,3	25.88
J07	SYBR	GAPDH	Col-0_3d		4,4	24.3651													J07	SYBR	GAPDH	Col-0_5d		10,4	26.24
J08	SYBR	GAPDH	Col-0_3d		4,4	24.4927													J08	SYBR	GAPDH	Col-0_5d		10,4	26.02
J09	SYBR	GAPDH	atmca-IIf-1_3d		5,1	24.3289													J09	SYBR	GAPDH	atmca-IIf-1_5d		11,1	26.12
J10	SYBR	GAPDH	atmca-IIf-1_3d		5,1	24.6709													J10	SYBR	GAPDH	atmca-IIf-1_5d		11,1	26.13
J11	SYBR	GAPDH	atmca-IIf-1_3d		5,2	24.0187													J11	SYBR	GAPDH	atmca-IIf-1_5d		11,2	26.13
J12	SYBR	GAPDH	atmca-IIf-1_3d		5,2	24.3294													J12	SYBR	GAPDH	atmca-IIf-1_5d		11,2	26.32
J13	SYBR	GAPDH	atmca-IIf-1_3d		5,3	24.2747													J13	SYBR	GAPDH	atmca-IIf-1_5d		11,3	27.06
J14	SYBR	GAPDH	atmca-IIf-1_3d		5,3	24.252													J14	SYBR	GAPDH	atmca-IIf-1_5d		11,3	27
J15	SYBR	GAPDH	atmca-IIf-1_3d		5,4	24.0628													J15	SYBR	GAPDH	atmca-IIf-1_5d		11,4	26.52
J16	SYBR	GAPDH	atmca-IIf-1_3d		5,4	24.0915													J16	SYBR	GAPDH	atmca-IIf-1_5d		11,4	26.83
J17	SYBR	GAPDH	atmca-IIf-2_3d		6,1	24.2371													J17	SYBR	GAPDH	atmca-IIf-2_5d		12,1	27.09
J18	SYBR	GAPDH	atmca-IIf-2_3d		6,1	24.7622													J18	SYBR	GAPDH	atmca-IIf-2_5d		12,1	27.27
J19	SYBR	GAPDH	atmca-IIf-2_3d		6,2	23.72													J19	SYBR	GAPDH	atmca-IIf-2_5d		12,2	26.78
J20	SYBR	GAPDH	atmca-IIf-2_3d		6,2	23.8747													J20	SYBR	GAPDH	atmca-IIf-2_5d		12,2	27.01
J21	SYBR	GAPDH	atmca-IIf-2_3d		6,3	24.0502													J21	SYBR	GAPDH	atmca-IIf-2_5d		12,3	26.72
J22	SYBR	GAPDH	atmca-IIf-2_3d		6,3	24.0062													J22	SYBR	GAPDH	atmca-IIf-2_5d		12,3	27.17
J23	SYBR	GAPDH	atmca-IIf-2_3d		6,4	24.3058					ref 1,1								J23	SYBR	GAPDH	atmca-IIf-2_5d		12,4	26.15				ref 1,1
J24	SYBR	GAPDH	atmca-IIf-2_3d		6,4	24.2532	Ct HK	dCt	ref		ddCt	2^-ddCt	Average	SE	Col	atmca-IIf-1	atmca-IIf-2		J24	SYBR	GAPDH	atmca-IIf-2_5d		12,4	26.86	dCt			ddCt	2^-ddCt	Average	SE	Col	atmca-IIf-1	atmca-IIf-2
F01	SYBR	SAG12	Col-0_0d		1,1	29.37	26.8746	2.49547	2.79481		-0.299334	1.23058	1.02432	0.0798815	1.23058	1.26541	0.288186		F01	SYBR	SAG12	Col-0_6d		7,1	19.37	-4.90906		2.79481	-7.70386	208.494	117.783	21.4793	208.494	315.285	359.6
F02	SYBR	SAG12	Col-0_0d		1,1	30.7785	28.0645	2.71398			-0.080827	1.05762			1.05762	0.256378	0.201696		F02	SYBR	SAG12	Col-0_6d		7,1	20.97	-4.01629			-6.8111	112.291			112.291	217.522	339.89
F03	SYBR	SAG12	Col-0_0d		1,2	26.5107	23.9596	2.55108			-0.243723	1.18404			1.18404	0.650223	0.699012		F03	SYBR	SAG12	Col-0_6d		7,2	21.32	-3.01953			-5.81433	56.2715			56.2715	183.729	172.177
F04	SYBR	SAG12	Col-0_0d		1,2	31.3002	28.5106	2.78963			-0.00517924	1.0036			1.0036	1.76341	0.696997		F04	SYBR	SAG12	Col-0_6d		7,2	20.41	-4.20243			-6.99724	127.755			127.755	242.889	197.987
F05	SYBR	SAG12	Col-0_0d		1,3	27.1631	23.8739	3.28921			0.494403	0.709856			0.709856	0.634652	0.304686		F05	SYBR	SAG12	Col-0_6d		7,3	22.03	-2.03121			-4.82602	28.3646			28.3646	145.598	223.809
F06	SYBR	SAG12	Col-0_0d		1,3	27.2905	23.9337	3.35683			0.562025	0.677351			0.677351	0.502704	0.192429		F06	SYBR	SAG12	Col-0_6d		7,3	20.78	-3.92781			-6.72261	105.611			105.611	158.815	238.675
F07	SYBR	SAG12	Col-0_0d		1,4	27.1836	24.4543	2.72927			-0.0655404	1.04648			1.04648	0.412901	0.962752		F07	SYBR	SAG12	Col-0_6d		7,4	21.25	-4.00557			-6.80038	111.459			111.459	145.011	181.411
F08	SYBR	SAG12	Col-0_0d		1,4	27.333	24.9	2.43298			-0.361824	1.28505			1.28505	0.776129	2.0305		F08	SYBR	SAG12	Col-0_6d		7,4	21.26	-4.79028			-7.58509	192.016			192.016	231.922	264.106
F09	SYBR	SAG12	atmca-IIf-1_0d		2,1	26.9627	24.5075	2.45521			-0.3396	1.26541	0.782726	0.175585	Col	atmca-IIf-1	atmca-IIf-2		F09	SYBR	SAG12	atmca-IIf-1_6d		8,1	25.02	-5.50571			-8.30051	315.285	205.096	20.7849	Col	atmca-IIf-1	atmca-IIf-2
F10	SYBR	SAG12	atmca-IIf-1_0d		2,1	29.4811	24.7226	4.75846			1.96366	0.256378			1.1441	0.760892	0.244941		F10	SYBR	SAG12	atmca-IIf-1_6d		8,1	24.83	-4.97021			-7.76502	217.522			160.393	266.404	349.745
F11	SYBR	SAG12	atmca-IIf-1_0d		2,2	26.8749	23.4591	3.4158			0.620993	0.650223			1.09382	1.20682	0.698005		F11	SYBR	SAG12	atmca-IIf-1_6d		8,2	20.99	-4.72663			-7.52143	183.729			92.0133	213.309	185.082
F12	SYBR	SAG12	atmca-IIf-1_0d		2,2	25.3	23.3236	1.97644			-0.81837	1.76341			0.693603	0.568678	0.248558		F12	SYBR	SAG12	atmca-IIf-1_6d		8,2	20.51	-5.12935			-7.92416	242.889			66.9877	152.206	231.242
F13	SYBR	SAG12	atmca-IIf-1_0d		2,3	27.6657	24.215	3.45077			0.655963	0.634652			1.16576	0.594515	1.49663		F13	SYBR	SAG12	atmca-IIf-1_6d		8,3	20.15	-4.39104			-7.18585	145.598			151.738	188.466	222.758
F14	SYBR	SAG12	atmca-IIf-1_0d		2,3	27.9717	24.1847	3.78703			0.99222	0.502704			TTEST	0.242566	0.328515		F14	SYBR	SAG12	atmca-IIf-1_6d		8,3	20.05	-4.5164			-7.3112	158.815			TTEST	0.0385709	0.0273335
F15	SYBR	SAG12	atmca-IIf-1_0d		2,4	28.0623	23.9913	4.07094			1.27613	0.412901							F15	SYBR	SAG12	atmca-IIf-1_6d		8,4	20.02	-4.38521			-7.18002	145.011
F16	SYBR	SAG12	atmca-IIf-1_0d		2,4	28.1222	24.9618	3.16044			0.365632	0.776129							F16	SYBR	SAG12	atmca-IIf-1_6d		8,4	19.88	-5.06269			-7.85749	231.922
F17	SYBR	SAG12	atmca-IIf-2_0d		3,1	29.0555	24.4658	4.58973			1.79493	0.288186	0.672033	0.218143					F17	SYBR	SAG12	atmca-IIf-2_6d		9,1	19.55	-5.69544			-8.49025	359.6	247.207	24.8241
F18	SYBR	SAG12	atmca-IIf-2_0d		3,1	29.4426	24.3381	5.10455			2.30974	0.201696							F18	SYBR	SAG12	atmca-IIf-2_6d		9,1	19.64	-5.61412			-8.40892	339.89
F19	SYBR	SAG12	atmca-IIf-2_0d		3,2	27.0802	23.7688	3.31142			0.51661	0.699012							F19	SYBR	SAG12	atmca-IIf-2_6d		9,2	20.23	-4.63294			-7.42775	172.177
F20	SYBR	SAG12	atmca-IIf-2_0d		3,2	27.974	24.6584	3.31558			0.520775	0.696997							F20	SYBR	SAG12	atmca-IIf-2_6d		9,2	20.15	-4.83446			-7.62926	197.987
F21	SYBR	SAG12	atmca-IIf-2_0d		3,3	28.6114	24.102	4.50941			1.7146	0.304686							F21	SYBR	SAG12	atmca-IIf-2_6d		9,3	19.5	-5.01132			-7.80613	223.809
F22	SYBR	SAG12	atmca-IIf-2_0d		3,3	29.4329	24.2605	5.17241			2.3776	0.192429							F22	SYBR	SAG12	atmca-IIf-2_6d		9,3	19.59	-5.1041			-7.8989	238.675
F23	SYBR	SAG12	atmca-IIf-2_0d		3,4	28.0248	25.1753	2.84957			0.0547643	0.962752							F23	SYBR	SAG12	atmca-IIf-2_6d		9,4	20.07	-4.70831			-7.50312	181.411
F24	SYBR	SAG12	atmca-IIf-2_0d		3,4	27.9914	26.2185	1.77297			-1.02184	2.0305			Col	atmca-IIf-1	atmca-IIf-2		F24	SYBR	SAG12	atmca-IIf-2_6d		9,4	20.77	-5.25017			-8.04497	264.106			Col	atmca-IIf-1	atmca-IIf-2
N01	SYBR	SAG12	Col-0_3d		4,1	20.8986	23.4234	-2.52484			-5.31965	39.9368	57.5691	6.30972	39.9368	42.1369	39.5514		N01	SYBR	SAG12	Col-0_5d		10,1	21.12	-4.01073			-6.80553	111.859	104.988	9.02431	111.859	270.166	253.006
N02	SYBR	SAG12	Col-0_3d		4,1	20.8595	23.5542	-2.69471			-5.48951	44.927			44.927	52.7548	42.0541		N02	SYBR	SAG12	Col-0_5d		10,1	20.87	-4.2231			-7.0179	129.598			129.598	116.506	301.017
N03	SYBR	SAG12	Col-0_3d		4,2	21.7278	24.5285	-2.80071			-5.59551	48.3523			48.3523	34.2502	15.8129		N03	SYBR	SAG12	Col-0_5d		10,2	21.08	-3.43999			-6.2348	75.3113			75.3113	211.971	209.983
N04	SYBR	SAG12	Col-0_3d		4,2	23.1552	26.4085	-3.25326			-6.04807	66.1682			66.1682	40.7397	19.1349		N04	SYBR	SAG12	Col-0_5d		10,2	20.83	-3.79905			-6.59386	96.5938			96.5938	228.728	225.952
N05	SYBR	SAG12	Col-0_3d		4,3	19.4789	22.827	-3.34812			-6.14293	70.6652			70.6652	22.5352	28.1423		N05	SYBR	SAG12	Col-0_5d		10,3	21.21	-3.60215			-6.39695	84.2702			84.2702	142.961	320.873
N06	SYBR	SAG12	Col-0_3d		4,3	19.5666	23.3129	-3.74635			-6.54116	93.129			93.129	23.0294	30.2323		N06	SYBR	SAG12	Col-0_5d		10,3	20.58	-4.44275			-7.23755	150.911			150.911	171.674	194.748
N07	SYBR	SAG12	Col-0_3d		4,4	20.1072	22.9686	-2.86148			-5.65629	50.4326			50.4326	25.9362	38.5582		N07	SYBR	SAG12	Col-0_5d		10,4	21.72	-3.60795			-6.40276	84.6102			84.6102	248.868	179.993
N08	SYBR	SAG12	Col-0_3d		4,4	20.1659	22.9239	-2.75798			-5.55279	46.9413			46.9413	30.3361	24.4344		N08	SYBR	SAG12	Col-0_5d		10,4	21.23	-3.94335			-6.73815	106.754			106.754	169.463	275.538
N09	SYBR	SAG12	atmca-IIf-1_3d		5,1	21.1651	23.7673	-2.60221			-5.39701	42.1369	33.9648	3.76467	Col	atmca-IIf-1	atmca-IIf-2		N09	SYBR	SAG12	atmca-IIf-1_5d		11,1	20	-5.2829			-8.0777	270.166	195.042	18.9185	Col	atmca-IIf-1	atmca-IIf-2
N10	SYBR	SAG12	atmca-IIf-1_3d		5,1	20.8666	23.793	-2.92642			-5.72123	52.7548			42.4319	47.4458	40.8027		N10	SYBR	SAG12	atmca-IIf-1_5d		11,1	21.33	-4.06946			-6.86427	116.506			120.728	193.336	277.011
N11	SYBR	SAG12	atmca-IIf-1_3d		5,2	21.1816	23.4848	-2.30323			-5.09804	34.2502			57.2602	37.4949	17.4739		N11	SYBR	SAG12	atmca-IIf-1_5d		11,2	20.47	-4.93292			-7.72772	211.971			85.9526	220.35	217.968
N12	SYBR	SAG12	atmca-IIf-1_3d		5,2	21.1455	23.699	-2.55356			-5.34836	40.7397			81.8971	22.7823	29.1873		N12	SYBR	SAG12	atmca-IIf-1_5d		11,2	20.68	-5.04269			-7.83749	228.728			117.59	157.318	257.81
N13	SYBR	SAG12	atmca-IIf-1_3d		5,3	21.4794	23.1787	-1.6993			-4.49411	22.5352			48.687	28.1362	31.4963		N13	SYBR	SAG12	atmca-IIf-1_5d		11,3	21.28	-4.36468			-7.15948	142.961			95.6823	209.165	227.765
N14	SYBR	SAG12	atmca-IIf-1_3d		5,3	21.5966	23.3272	-1.7306			-4.5254	23.0294			TTEST	0.0685063	0.0403609		N14	SYBR	SAG12	atmca-IIf-1_5d		11,3	20.94	-4.62872			-7.42353	171.674			TTEST	0.00256911	0.000316447
N15	SYBR	SAG12	atmca-IIf-1_3d		5,4	21.3079	23.21	-1.90209			-4.6969	25.9362							N15	SYBR	SAG12	atmca-IIf-1_5d		11,4	21.18	-5.16443			-7.95924	248.868
N16	SYBR	SAG12	atmca-IIf-1_3d		5,4	21.1683	23.2965	-2.12816			-4.92296	30.3361							N16	SYBR	SAG12	atmca-IIf-1_5d		11,4	21.93	-4.61002			-7.40482	169.463
N17	SYBR	SAG12	atmca-IIf-2_3d		6,1	20.7942	23.3051	-2.51085			-5.30566	39.5514	29.7401	3.44092					N17	SYBR	SAG12	atmca-IIf-2_5d		12,1	21.52	-5.18822			-7.98303	253.006	245.139	18.0432
N18	SYBR	SAG12	atmca-IIf-2_3d		6,1	21.2744	23.8738	-2.59937			-5.39417	42.0541							N18	SYBR	SAG12	atmca-IIf-2_5d		12,1	21.09	-5.43889			-8.2337	301.017
N19	SYBR	SAG12	atmca-IIf-2_3d		6,2	21.5892	22.7774	-1.18823			-3.98303	15.8129							N19	SYBR	SAG12	atmca-IIf-2_5d		12,2	21.04	-4.91933			-7.71413	209.983
N20	SYBR	SAG12	atmca-IIf-2_3d		6,2	21.3087	22.772	-1.46333			-4.25813	19.1349							N20	SYBR	SAG12	atmca-IIf-2_5d		12,2	21.04	-5.02507			-7.81987	225.952
N21	SYBR	SAG12	atmca-IIf-2_3d		6,3	21.167	23.1869	-2.01986			-4.81467	28.1423							N21	SYBR	SAG12	atmca-IIf-2_5d		12,3	21.18	-5.53105			-8.32586	320.873
N22	SYBR	SAG12	atmca-IIf-2_3d		6,3	21.225	23.3482	-2.12321			-4.91802	30.2323							N22	SYBR	SAG12	atmca-IIf-2_5d		12,3	22.92	-4.81066			-7.60546	194.748
N23	SYBR	SAG12	atmca-IIf-2_3d		6,4	21.1882	23.6624	-2.47416			-5.26897	38.5582							N23	SYBR	SAG12	atmca-IIf-2_5d		12,4	21.48	-4.69699			-7.4918	179.993
N24	SYBR	SAG12	atmca-IIf-2_3d		6,4	21.6008	23.4168	-1.81603			-4.61084	24.4344			Col	atmca-IIf-1	atmca-IIf-2		N24	SYBR	SAG12	atmca-IIf-2_5d		12,4	21.62	-5.3113			-8.10611	275.538			Col	atmca-IIf-1	atmca-IIf-2
C01	SYBR	SEN1	Col-0_0d		1,1	26.07	26.8746	-0.80456	1.3211		-2.12566	4.36403	1.69552	0.692552	4.36403	0.187977	0.618512		C01	SYBR	SEN1	Col-0_6d		7,1	24.01	-0.269058		1.3211	-1.59016	3.01083	2.91466	0.423793	3.01083	59.1706	10.9022
C02	SYBR	SEN1	Col-0_0d		1,1	26.99	28.0645	-1.07452			-2.39562	5.26204			5.26204	0.112168	0.386668		C02	SYBR	SEN1	Col-0_6d		7,1	24.22	-0.766294			-2.08739	4.2498			4.2498	47.8787	13.8827
C03	SYBR	SEN1	Col-0_0d		1,2	26.92	23.9596	2.96038			1.63927	0.321018			0.321018	0.159339	0.106571		C03	SYBR	SEN1	Col-0_6d		7,2	24.99	0.650473			-0.670628	1.59177			1.59177	39.8838	17.0777
C04	SYBR	SEN1	Col-0_0d		1,2	29.68	28.5106	1.16939			-0.151708	1.11088			1.11088	0.101863	0.236432		C04	SYBR	SEN1	Col-0_6d		7,2	25.22	0.607569			-0.713532	1.63981			1.63981	30.8554	16.286
C05	SYBR	SEN1	Col-0_0d		1,3	25.16	23.8739	1.28614			-0.0349599	1.02453			1.02453	0.123797	0.100352		C05	SYBR	SEN1	Col-0_6d		7,3	24.4	0.338788			-0.982313	1.97563			1.97563	28.6834	12.8387
C06	SYBR	SEN1	Col-0_0d		1,3	26.13	23.9337	2.19631			0.875211	0.545174			0.545174	0.0705993	0.200494		C06	SYBR	SEN1	Col-0_6d		7,3	24.08	-0.627808			-1.94891	3.86083			3.86083	27.0489	11.5931
C07	SYBR	SEN1	Col-0_0d		1,4	26.95	24.4543	2.49568			1.17458	0.443014			0.443014	0.101702	0.104123		C07	SYBR	SEN1	Col-0_6d		7,4	25.32	0.06443			-1.25667	2.38944			2.38944	21.0582	14.6153
C08	SYBR	SEN1	Col-0_0d		1,4	27.24	24.9	2.33999			1.01889	0.493497			0.493497	0.291769	0.226812		C08	SYBR	SEN1	Col-0_6d		7,4	25.17	-0.88028			-2.20138	4.59919			4.59919	22.8447	21.2776
C09	SYBR	SEN1	atmca-IIf-1_0d		2,1	28.24	24.5075	3.73247			2.41137	0.187977	0.143652	0.0247768	Col	atmca-IIf-1	atmca-IIf-2		C09	SYBR	SEN1	atmca-IIf-1_6d		8,1	25.96	-4.56571			-5.88681	59.1706	34.678	4.69712	Col	atmca-IIf-1	atmca-IIf-2
C10	SYBR	SEN1	atmca-IIf-1_0d		2,1	29.2	24.7226	4.47737			3.15627	0.112168			4.81303	0.150073	0.50259		C10	SYBR	SEN1	atmca-IIf-1_6d		8,1	25.54	-4.26021			-5.58131	47.8787			3.63031	53.5247	12.3925
C11	SYBR	SEN1	atmca-IIf-1_0d		2,2	27.43	23.4591	3.97093			2.64983	0.159339			0.715951	0.130601	0.171501		C11	SYBR	SEN1	atmca-IIf-1_6d		8,2	21.72	-3.99663			-5.31773	39.8838			1.61579	35.3696	16.6819
C12	SYBR	SEN1	atmca-IIf-1_0d		2,2	27.94	23.3236	4.6164			3.2953	0.101863			0.784851	0.0971983	0.150423		C12	SYBR	SEN1	atmca-IIf-1_6d		8,2	22.013	-3.62635			-4.94745	30.8554			2.91823	27.8661	12.2159
C13	SYBR	SEN1	atmca-IIf-1_0d		2,3	28.55	24.215	4.33505			3.01395	0.123797			0.468255	0.196736	0.165467		C13	SYBR	SEN1	atmca-IIf-1_6d		8,3	21.02	-3.52104			-4.84214	28.6834			3.49432	21.9515	17.9465
C14	SYBR	SEN1	atmca-IIf-1_0d		2,3	29.33	24.1847	5.1453			3.8242	0.0705993			TTEST	0.232954	0.258722		C14	SYBR	SEN1	atmca-IIf-1_6d		8,3	21.13	-3.4364			-4.7575	27.0489			TTEST	0.018687	0.00234396
C15	SYBR	SEN1	atmca-IIf-1_0d		2,4	28.61	23.9913	4.61868			3.29758	0.101702							C15	SYBR	SEN1	atmca-IIf-1_6d		8,4	21.33	-3.07521			-4.39631	21.0582
C16	SYBR	SEN1	atmca-IIf-1_0d		2,4	28.06	24.9618	3.0982			1.7771	0.291769							C16	SYBR	SEN1	atmca-IIf-1_6d		8,4	21.75	-3.19269			-4.51379	22.8447
C17	SYBR	SEN1	atmca-IIf-2_0d		3,1	26.48	24.4658	2.01423			0.693126	0.618512	0.247495	0.0629411					C17	SYBR	SEN1	atmca-IIf-2_6d		9,1	23.12	-2.12544			-3.44654	10.9022	14.8092	1.1919
C18	SYBR	SEN1	atmca-IIf-2_0d		3,1	27.03	24.3381	2.69194			1.37083	0.386668							C18	SYBR	SEN1	atmca-IIf-2_6d		9,1	22.78	-2.47412			-3.79522	13.8827
C19	SYBR	SEN1	atmca-IIf-2_0d		3,2	28.32	23.7688	4.55122			3.23012	0.106571							C19	SYBR	SEN1	atmca-IIf-2_6d		9,2	22.09	-2.77294			-4.09404	17.0777
C20	SYBR	SEN1	atmca-IIf-2_0d		3,2	28.06	24.6584	3.40161			2.08051	0.236432							C20	SYBR	SEN1	atmca-IIf-2_6d		9,2	22.28	-2.70446			-4.02556	16.286
C21	SYBR	SEN1	atmca-IIf-2_0d		3,3	28.74	24.102	4.63796			3.31686	0.100352							C21	SYBR	SEN1	atmca-IIf-2_6d		9,3	22.15	-2.36132			-3.68242	12.8387
C22	SYBR	SEN1	atmca-IIf-2_0d		3,3	27.9	24.2605	3.63947			2.31837	0.200494							C22	SYBR	SEN1	atmca-IIf-2_6d		9,3	22.48	-2.2141			-3.5352	11.5931
C23	SYBR	SEN1	atmca-IIf-2_0d		3,4	29.76	25.1753	4.58474			3.26364	0.104123							C23	SYBR	SEN1	atmca-IIf-2_6d		9,4	22.23	-2.54831			-3.86941	14.6153
C24	SYBR	SEN1	atmca-IIf-2_0d		3,4	29.68	26.2185	3.46153			2.14043	0.226812			Col	atmca-IIf-1	atmca-IIf-2		C24	SYBR	SEN1	atmca-IIf-2_6d		9,4	22.93	-3.09017			-4.41127	21.2776			Col	atmca-IIf-1	atmca-IIf-2
K01	SYBR	SEN1	Col-0_3d		4,1	20.55	23.4234	-2.87339			-4.1945	18.3092	10.2173	1.44214	18.3092	7.61246	5.41214		K01	SYBR	SEN1	Col-0_5d		10,1	24.59	-0.540726			-1.86183	3.63468	2.87296	0.253691	3.63468	5.59446	12.7226
K02	SYBR	SEN1	Col-0_3d		4,1	21.73	23.5542	-1.82424			-3.14535	8.84796			8.84796	10.8084	9.47985		K02	SYBR	SEN1	Col-0_5d		10,1	24.6	-0.493098			-1.8142	3.51664			3.51664	3.83855	12.3805
K03	SYBR	SEN1	Col-0_3d		4,2	23.59	24.5285	-0.938501			-2.2596	4.78859			4.78859	6.94477	2.31097		K03	SYBR	SEN1	Col-0_5d		10,2	24.74	0.22001			-1.10109	2.14517			2.14517	3.10376	10.5592
K04	SYBR	SEN1	Col-0_3d		4,2	24.25	26.4085	-2.15847			-3.47957	11.1546			11.1546	9.44869	5.62993		K04	SYBR	SEN1	Col-0_5d		10,2	25	0.370947			-0.950154	1.93208			1.93208	3.39588	11.9271
K05	SYBR	SEN1	Col-0_3d		4,3	20.98	22.827	-1.84704			-3.16814	8.98886			8.98886	10.6281	5.05597		K05	SYBR	SEN1	Col-0_5d		10,3	24.35	-0.462145			-1.78325	3.442			3.442	5.33606	12.06
K06	SYBR	SEN1	Col-0_3d		4,3	21.65	23.3129	-1.66294			-2.98404	7.912			7.912	3.29046	5.0958		K06	SYBR	SEN1	Col-0_5d		10,3	24.53	-0.492746			-1.81385	3.51578			3.51578	3.50599	20.5599
K07	SYBR	SEN1	Col-0_3d		4,4	21.2	22.9686	-1.76864			-3.08974	8.51343			8.51343	11.0127	14.8613		K07	SYBR	SEN1	Col-0_5d		10,4	25.35	0.0220457			-1.29906	2.46068			2.46068	5.40965	6.40008
K08	SYBR	SEN1	Col-0_3d		4,4	20.52	22.9239	-2.40392			-3.72502	13.2234			13.2234	5.72628	4.0499		K08	SYBR	SEN1	Col-0_5d		10,4	25.27	0.0966547			-1.22445	2.33666			2.33666	5.39311	8.18171
K09	SYBR	SEN1	atmca-IIf-1_3d		5,1	22.16	23.7673	-1.60726			-2.92836	7.61246	8.18398	0.984808	Col	atmca-IIf-1	atmca-IIf-2		K09	SYBR	SEN1	atmca-IIf-1_5d		11,1	24.12	-1.1629			-2.484	5.59446	4.44718	0.380173	Col	atmca-IIf-1	atmca-IIf-2
K10	SYBR	SEN1	atmca-IIf-1_3d		5,1	21.68	23.793	-2.11298			-3.43408	10.8084			13.5786	9.21043	7.446		K10	SYBR	SEN1	atmca-IIf-1_5d		11,1	24.78	-0.61946			-1.94056	3.83855			3.57566	4.71651	12.5515
K11	SYBR	SEN1	atmca-IIf-1_3d		5,2	22.01	23.4848	-1.47483			-2.79593	6.94477			7.97161	8.19673	3.97045		K11	SYBR	SEN1	atmca-IIf-1_5d		11,2	25.09	-0.312916			-1.63402	3.10376			2.03862	3.24982	11.2431
K12	SYBR	SEN1	atmca-IIf-1_3d		5,2	21.78	23.699	-1.91901			-3.24012	9.44869			8.45043	6.95926	5.07589		K12	SYBR	SEN1	atmca-IIf-1_5d		11,2	25.28	-0.442686			-1.76379	3.39588			3.47889	4.42103	16.3099
K13	SYBR	SEN1	atmca-IIf-1_3d		5,3	21.09	23.1787	-2.0887			-3.40981	10.6281			10.8684	8.36949	9.45559		K13	SYBR	SEN1	atmca-IIf-1_5d		11,3	24.55	-1.09468			-2.41578	5.33606			2.39867	5.40138	7.2909
K14	SYBR	SEN1	atmca-IIf-1_3d		5,3	22.93	23.3272	-0.397187			-1.71829	3.29046			TTEST	0.215786	0.0808315		K14	SYBR	SEN1	atmca-IIf-1_5d		11,3	25.08	-0.488721			-1.80982	3.50599			TTEST	0.0382948	0.0149013
K15	SYBR	SEN1	atmca-IIf-1_3d		5,4	21.07	23.21	-2.14			-3.4611	11.0127							K15	SYBR	SEN1	atmca-IIf-1_5d		11,4	25.23	-1.11443			-2.43553	5.40965
K16	SYBR	SEN1	atmca-IIf-1_3d		5,4	22.1	23.2965	-1.1965			-2.5176	5.72628							K16	SYBR	SEN1	atmca-IIf-1_5d		11,4	25.43	-1.11002			-2.43112	5.39311
K17	SYBR	SEN1	atmca-IIf-2_3d		6,1	22.19	23.3051	-1.1151			-2.4362	5.41214	6.48698	1.3909					K17	SYBR	SEN1	atmca-IIf-2_5d		12,1	24.36	-2.34822			-3.66932	12.7226	11.8489	1.47466
K18	SYBR	SEN1	atmca-IIf-2_3d		6,1	21.95	23.8738	-1.92376			-3.24486	9.47985							K18	SYBR	SEN1	atmca-IIf-2_5d		12,1	24.22	-2.30889			-3.63	12.3805
K19	SYBR	SEN1	atmca-IIf-2_3d		6,2	22.89	22.7774	0.112603			-1.2085	2.31097							K19	SYBR	SEN1	atmca-IIf-2_5d		12,2	23.88	-2.07933			-3.40043	10.5592
K20	SYBR	SEN1	atmca-IIf-2_3d		6,2	21.6	22.772	-1.17202			-2.49312	5.62993							K20	SYBR	SEN1	atmca-IIf-2_5d		12,2	23.81	-2.25507			-3.57617	11.9271
K21	SYBR	SEN1	atmca-IIf-2_3d		6,3	22.17	23.1869	-1.01689			-2.33799	5.05597							K21	SYBR	SEN1	atmca-IIf-2_5d		12,3	24.44	-2.27105			-3.59215	12.06
K22	SYBR	SEN1	atmca-IIf-2_3d		6,3	22.32	23.3482	-1.02821			-2.34931	5.0958							K22	SYBR	SEN1	atmca-IIf-2_5d		12,3	24.69	-3.04066			-4.36176	20.5599
K23	SYBR	SEN1	atmca-IIf-2_3d		6,4	21.09	23.6624	-2.57239			-3.89349	14.8613							K23	SYBR	SEN1	atmca-IIf-2_5d		12,4	24.82	-1.35699			-2.67809	6.40008
K24	SYBR	SEN1	atmca-IIf-2_3d		6,4	22.72	23.4168	-0.696787			-2.01789	4.0499							K24	SYBR	SEN1	atmca-IIf-2_5d		12,4	25.22	-1.7113			-3.0324	8.18171

## Sheet: Figure 3B
Biological replicate	Col-0	atmca-IIf-1	atmca-IIf-1
1	16.2469	37.3417	32.7886
2	10.0888	32.3955	35.0815
3	13.1023	33.0507	32.4611
Average	13.146	34.2626	33.4437
SE	1.77782	1.5511	0.824338
Ttest
Col vs atmca-IIf-1	0.00093709
Col vs atmca-IIf-2	0.00249418

## Sheet: Figure 4
Table S2. Raw data for the quantities of sugar phosphates in dark-incubated leaves of Col-0, and the atmca-IIf mutant plants. The sugar phosphates that were analysed were 2-phosphoglyceric acid (2-PGA), 3-phosphoglyceric acid (3-PGA), dihydroxyacetone phosphate (DHAP), Erythrose-4P, Xylulose-5P, Ribulose-5P, Ribose-5P, Glucose-1P, Mannose-1P, Fructose-6P, Glucose-6P, Mannose-6P, Sedoheptulose-7P,…
Sample	Subject ID	Replicate	treatment	Sample Weight (g)	2-PGA (ng/µl)	Conc I prov (ng/g)	nmol/g	3-PGA (ng/µl)	Conc I prov (ng/g)	nmol/g	DHAP (ng/µl)	Conc I prov (ng/g)	nmol/g	Erythrose-4P (ng/µl)	Conc I prov (ng/g)	nmol/g	Xylulose-5P (ng/µl)	Conc I prov (ng/g)	nmol/g	Ribulose-5P (ng/µl)	Conc I prov (ng/g)	nmol/g	Ribose-5P (ng/µl)	Conc I prov (ng/g)	nmol/g	Glucose-1P (ng/µl)	Conc I prov (ng/g)	nmol/g	Mannose-1P (ng/µl)	Conc I prov (ng/g)	nmol/g	Fructose-6P (ng/µl)	Conc I prov (ng/g)	nmol/g	Glucose-6P (ng/µl)	Conc I prov (ng/g)	nmol/g	Mannose-6P (ng/µl)	Conc I prov (ng/g)	nmol/g	Seduheptulose-7P (ng/µl)	Conc I prov (ng/g)	nmol/g	Trehalose-6P (ng/µl)	Conc I prov (ng/g)	nmol/g	Sucrose-6P (ng/µl)	Conc I prov (ng/g)	nmol/g
1	Col	1	Dark_0	0.02	0.014314	322.065	1.73097	0.002192	49.32	0.265076	0.025873	582.142	3.42316	0.000548	12.33	0.0616241	0.040793	917.843	3.98873	0.029997	674.933	2.93309	0.028302	636.795	2.76735	0.004364	98.19	0.377456	0.230931	5195.95	19.974	0.208434	4689.77	18.0507	0.212998	4792.45	18.4229	0.093227	2097.61	8.0635	0.166565	3747.71	12.9159	0.004432	99.72	0.291327	0.00837	188.325	0.445972
2	Col	2	Dark_0	0.021	0.013784	295.371	1.58751	0.002237	47.9357	0.257636	0.028579	612.407	3.60112	0.000595	12.75	0.0637232	0.04338	929.571	4.0397	0.0306	655.714	2.84957	0.030708	658.029	2.85963	0.005573	119.421	0.459073	0.209555	4490.46	17.2621	0.246888	5290.46	20.3628	0.26192	5612.57	21.5755	0.089092	1909.11	7.33891	0.221054	4736.87	16.3249	0.00467	100.071	0.292353	0.00911	195.214	0.462286
3	Col	3	Dark_0	0.022	0.02258	461.864	2.48234	0.001495	30.5795	0.164353	0.031469	643.684	3.78504	0.001503	30.7432	0.153651	0.045503	930.743	4.04479	0.031855	651.58	2.8316	0.032084	656.264	2.85196	0.004677	95.6659	0.367753	0.170608	3489.71	13.415	0.384563	7866.06	30.2762	0.409431	8374.73	32.1936	0.102238	2091.23	8.03899	0.451282	9230.77	31.8125	0.005346	109.35	0.31946	0.012457	254.802	0.603396
4	Col	4	Dark_0	0.022	0.028928	591.709	3.18021	0.00189	38.6591	0.207778	0.039263	803.107	4.72249	0.000784	16.0364	0.0801482	0.049494	1012.38	4.39956	0.037985	776.966	3.3765	0.037602	769.132	3.34245	0.004712	96.3818	0.370505	0.181602	3714.59	14.2795	0.526205	10763.3	41.4275	0.591851	12106	46.5374	0.126364	2584.72	9.93603	0.55675	11388.1	39.2473	0.004521	92.475	0.270161	0.012943	264.743	0.626938
5	mc9-1	1	Dark_0	0.021	0.019148	410.314	2.20528	0.002957	63.3643	0.340558	0.054863	1175.64	6.91306	0.000911	19.5214	0.0975662	0.049443	1059.49	4.60431	0.037319	799.693	3.47526	0.036367	779.293	3.38661	0.005248	112.457	0.432301	0.164655	3528.32	13.5634	0.635334	13614.3	52.401	0.696856	14932.6	57.4032	0.147191	3154.09	12.1248	0.421571	9033.66	31.1332	0.004683	100.35	0.293167	0.009846	210.986	0.499635
6	mc9-1	2	Dark_0	0.022	0.021862	447.177	2.4034	0.008043	164.516	0.884209	0.076514	1565.06	9.20298	0.003169	64.8205	0.323966	0.057802	1182.31	5.13806	0.039177	801.348	3.48246	0.038084	778.991	3.3853	0.005189	106.139	0.408012	0.169893	3475.08	13.3588	0.659238	13484.4	51.9011	0.721244	14752.7	56.7116	0.139471	2852.82	10.9666	0.452516	9256.01	31.8995	0.015615	319.398	0.933104	0.013236	270.736	0.64113
7	mc9-1	3	Dark_0	0.021	0.01843	394.929	2.12259	0.001217	26.0786	0.140162	0.051749	1108.91	6.52068	0.000716	15.3429	0.0766821	0.041812	895.971	3.89368	0.033505	717.964	3.12009	0.032455	695.464	3.02231	0.004007	85.8643	0.330075	0.148787	3188.29	12.2563	0.674792	14459.8	55.6554	0.710547	15226	58.5309	0.143807	3081.58	11.846	0.43804	9386.57	32.3494	0.004183	89.6357	0.261866	0.010125	216.964	0.513792
8	mc9-1	4	Dark_0	0.022	0.017213	352.084	1.89231	0.001438	29.4136	0.158087	0.046616	953.509	5.6069	0.001644	33.6273	0.168066	0.049774	1018.1	4.42444	0.037132	759.518	3.30067	0.035689	730.002	3.17241	0.005364	109.718	0.421772	0.140421	2872.25	11.0414	0.610039	12478.1	48.0277	0.643754	13167.7	50.6185	0.144531	2956.32	11.3645	0.405979	8304.12	28.6189	0.011729	239.911	0.700889	0.01422	290.864	0.688793
9	mc9-2	1	Dark_0	0.02	0.012656	284.76	1.53047	0.003863	86.9175	0.467148	0.06492	1460.7	8.58932	0.002867	64.5075	0.322402	0.042069	946.553	4.1135	0.029076	654.21	2.84303	0.027819	625.928	2.72012	0.004865	109.463	0.42079	0.156891	3530.05	13.5701	0.365976	8234.46	31.6942	0.375669	8452.55	32.4928	0.098911	2225.5	8.55513	0.121653	2737.19	9.43333	0.018613	418.792	1.22348	0.011736	264.06	0.62532
10	mc9-2	2	Dark_0	0.019	0.010771	255.103	1.37108	0.001807	42.7974	0.230019	0.045298	1072.85	6.30864	0.000509	12.0553	0.060251	0.034957	827.929	3.59799	0.027457	650.297	2.82603	0.026946	638.195	2.77343	0.004167	98.6921	0.379387	0.151895	3597.51	13.8294	0.388264	9195.73	35.394	0.406702	9632.42	37.0284	0.104801	2482.13	9.54166	0.133454	3160.75	10.8931	0.004156	98.4316	0.287563	0.006122	144.995	0.343362
11	mc9-2	3	Dark_0	0.022	0.014526	297.123	1.59692	0.001994	40.7864	0.219211	0.058052	1187.43	6.9824	0.002652	54.2455	0.271113	0.04662	953.591	4.14408	0.036154	739.514	3.21374	0.034149	698.502	3.03551	0.005818	119.005	0.45747	0.199968	4090.25	15.7236	0.505526	10340.3	39.7995	0.567104	11599.9	44.5915	0.137322	2808.86	10.7977	0.17942	3669.95	12.648	0.013408	274.255	0.80122	0.013311	272.27	0.644763
12	mc9-2	4	Dark_0	0.02	0.013364	300.69	1.61609	0.001519	34.1775	0.183691	0.047717	1073.63	6.31326	0.001142	25.695	0.128421	0.035366	795.735	3.45808	0.029487	663.457	2.88322	0.02836	638.1	2.77302	0.004653	104.692	0.402453	0.151996	3419.91	13.1467	0.451685	10162.9	39.1167	0.467707	10523.4	40.4535	0.107039	2408.38	9.25815	0.148406	3339.14	11.5078	0.004001	90.0225	0.262996	0.007744	174.24	0.412617
13	Col	1	Dark_1	0.022	0.009182	187.814	1.00943	0.000898	18.3682	0.0987218	0.020633	422.039	2.4817	0.000144	2.94545	0.0147211	0.008018	164.005	0.712725	0.005754	117.695	0.511475	0.006185	126.511	0.549786	0.003158	64.5955	0.248314	0.036486	746.305	2.86891	0.304669	6231.87	23.9862	0.319842	6542.22	25.1492	0.073629	1506.05	5.78946	0.01873	383.114	1.32034	0.00095	19.4318	0.056769	0.000735	15.0341	0.0356022
14	Col	2	Dark_1	0.02	0.010692	240.57	1.29297	0.002425	54.5625	0.293252	0.027669	622.552	3.66078	0.00031	6.975	0.0348604	0.008866	199.485	0.866915	0.00588	132.3	0.574942	0.005806	130.635	0.567707	0.002566	57.735	0.221942	0.033802	760.545	2.92366	0.253839	5711.38	21.9829	0.24761	5571.22	21.4166	0.060032	1350.72	5.19236	0.015904	357.84	1.23324	0.002681	60.3225	0.176229	0.001267	28.5075	0.0675085
15	Col	3	Dark_1	0.02	0.012984	292.14	1.57014	0.000652	14.67	0.0788455	0.023604	531.09	3.12296	0.000246	5.535	0.0276634	0.008683	195.368	0.849022	0.005927	133.357	0.579538	0.00725	163.125	0.7089	0.003351	75.3975	0.289839	0.036788	827.73	3.18192	0.357379	8041.03	30.9496	0.385474	8673.16	33.3409	0.085154	1915.96	7.36524	0.019175	431.438	1.48688	0.00059	13.275	0.0387822	0.001062	23.895	0.0565857
16	Col	4	Dark_1	0.021	0.011704	250.8	1.34795	0.001532	32.8286	0.176441	0.019224	411.943	2.42234	0.000462	9.9	0.0494792	0.009829	210.621	0.915312	0.00738	158.143	0.687249	0.007382	158.186	0.687435	0.003324	71.2286	0.273813	0.050524	1082.66	4.1619	0.308117	6602.51	25.4128	0.323712	6936.69	26.6656	0.075116	1609.63	6.18764	0.019202	411.471	1.41807	0.001789	38.3357	0.111996	0.001335	28.6071	0.0677445
17	mc9-1	1	Dark_1	0.021	0.012179	260.979	1.40266	0.00161	34.5	0.185424	0.021018	450.386	2.64839	0.000201	4.30714	0.0215267	0.01127	241.5	1.0495	0.006694	143.443	0.623366	0.007663	164.207	0.713603	0.003256	69.7714	0.268211	0.057475	1231.61	4.73449	0.359068	7694.31	29.6152	0.365725	7836.96	30.1264	0.093795	2009.89	7.72632	0.019268	412.886	1.42295	0.000966	20.7	0.060474	0.000821	17.5929	0.0416616
18	mc9-1	2	Dark_1	0.021	0.015881	340.307	1.82902	0.0033	70.7143	0.380062	0.036246	776.7	4.56721	0.000552	11.8286	0.059118	0.013294	284.871	1.23798	0.008544	183.086	0.795644	0.008448	181.029	0.786704	0.003679	78.8357	0.303056	0.066488	1424.74	5.47694	0.309897	6640.65	25.5596	0.325098	6966.39	26.7798	0.081959	1756.26	6.75133	0.018675	400.179	1.37916	0.007427	159.15	0.464948	0.003101	66.45	0.15736
19	mc9-1	3	Dark_1	0.019	0.010808	255.979	1.37579	0.000989	23.4237	0.125893	0.013645	323.171	1.90034	0.000452	10.7053	0.0535038	0.009281	219.813	0.955257	0.005899	139.713	0.607158	0.007686	182.037	0.791086	0.002893	68.5184	0.263395	0.04451	1054.18	4.05245	0.281844	6675.25	25.6928	0.303885	7197.28	27.6674	0.084742	2007.05	7.71538	0.015804	374.305	1.28999	0.00069	16.3421	0.0477426	0.000776	18.3789	0.0435231
20	mc9-1	4	Dark_1	0.019	0.013314	315.332	1.69478	0.001122	26.5737	0.142823	0.01991	471.553	2.77286	0.000411	9.73421	0.0486506	0.010682	252.995	1.09946	0.008028	190.137	0.826287	0.007852	185.968	0.808172	0.003968	93.9789	0.361269	0.06213	1471.5	5.65668	0.372513	8822.68	33.9582	0.389376	9222.06	35.4509	0.098354	2329.44	8.95469	0.021076	499.168	1.72031	0.00429	101.605	0.296835	0.002711	64.2079	0.152051
21	mc9-2	1	Dark_1	0.022	0.015797	323.12	1.73665	0.001225	25.0568	0.134671	0.027775	568.125	3.34073	0.000137	2.80227	0.0140055	0.019015	388.943	1.69026	0.012588	257.482	1.11895	0.011908	243.573	1.05851	0.003726	76.2136	0.292976	0.060458	1236.64	4.75384	0.293159	5996.43	23.0801	0.313535	6413.22	24.6533	0.091291	1867.32	7.17823	0.022679	463.889	1.59872	0.001186	24.2591	0.0708717	0.001227	25.0977	0.0594339
22	mc9-2	2	Dark_1	0.02	0.018117	407.633	2.19087	0.00133	29.925	0.160835	0.032645	734.513	4.31914	9.9e-05	2.2275	0.0111328	0.021941	493.672	2.14539	0.014646	329.535	1.43208	0.013974	314.415	1.36637	0.003814	85.815	0.329885	0.071041	1598.42	6.14459	0.303211	6822.25	26.2586	0.311688	7012.98	26.9589	0.094061	2116.37	8.13564	0.020535	462.038	1.59234	0.002259	50.8275	0.14849	0.001669	37.5525	0.088928
23	mc9-2	3	Dark_1	0.019	0.018273	432.782	2.32603	0.000902	21.3632	0.114819	0.027202	644.258	3.78842	0.000422	9.99474	0.0499527	0.02042	483.632	2.10175	0.015241	360.971	1.56869	0.013893	329.045	1.42995	0.004047	95.85	0.368461	0.073839	1748.82	6.72273	0.34249	8111.61	31.2213	0.371875	8807.57	33.8575	0.109065	2583.12	9.92988	0.022412	530.811	1.82936	0.000912	21.6	0.0631033	0.001394	33.0158	0.0781846
24	mc9-2	4	Dark_1	0.02	0.017787	400.207	2.15096	0.000919	20.6775	0.111134	0.025427	572.107	3.36415	0.000254	5.715	0.028563	0.019761	444.623	1.93223	0.014627	329.108	1.43022	0.014423	324.517	1.41027	0.003929	88.4025	0.339832	0.08041	1809.22	6.95495	0.337724	7598.79	29.2475	0.387404	8716.59	33.5078	0.110267	2481.01	9.53735	0.024067	541.507	1.86622	0.001345	30.2625	0.0884103	0.001931	43.4475	0.102888
25	Col	1	Dark_2	0.019	0.021998	521.005	2.8002	0.004598	108.9	0.585295	0.02317	548.763	3.22688	0.000257	6.08684	0.0304214	0.007257	171.876	0.746934	0.005349	126.687	0.550549	0.006418	152.005	0.660577	0.005454	129.174	0.496562	0.057901	1371.34	5.27165	0.173343	4105.49	15.8019	0.171259	4056.13	15.5924	0.05642	1336.26	5.13679	0.014891	352.682	1.21546	0.006181	146.392	0.427677	0.002622	62.1	0.147059
26	Col	2	Dark_2	0.02	0.008066	181.485	0.975411	0.001305	29.3625	0.157812	0.023183	521.617	3.06726	0.000349	7.8525	0.039246	0.006447	145.057	0.630386	0.004629	104.153	0.45262	0.005923	133.268	0.579147	0.005476	123.21	0.473637	0.0678	1525.5	5.86426	0.231319	5204.68	20.0326	0.237155	5335.99	20.5123	0.067454	1517.71	5.83431	0.017749	399.353	1.37631	0.001421	31.9725	0.093406	0.000999	22.4775	0.0532289
27	Col	3	Dark_2	0.022	0.009151	187.18	1.00602	0.00175	35.7955	0.192387	0.019565	400.193	2.35325	0.000789	16.1386	0.0806593	0.005088	104.073	0.452276	0.003838	78.5045	0.341161	0.00512	104.727	0.455118	0.004193	85.7659	0.329696	0.051384	1051.04	4.04035	0.185892	3802.34	14.6351	0.194052	3969.25	15.2583	0.054335	1111.4	4.27237	0.015582	318.723	1.09843	0.002175	44.4886	0.129971	0.002071	42.3614	0.100316
28	Col	4	Dark_2	0.019	0.019928	471.979	2.5367	0.002649	62.7395	0.3372	0.021686	513.616	3.0202	0.00048	11.3684	0.0568182	0.006477	153.403	0.666652	0.003455	81.8289	0.355608	0.005618	133.058	0.578236	0.00689	163.184	0.627303	0.069544	1647.09	6.33169	0.203723	4825.02	18.5713	0.222329	5265.69	20.2421	0.072933	1727.36	6.64022	0.021608	511.768	1.76373	0.001639	38.8184	0.113406	0.001252	29.6526	0.0702203
29	mc9-1	1	Dark_2	0.021	0.015523	332.636	1.78779	0.002279	48.8357	0.262473	0.030703	657.921	3.86876	9.3e-05	1.99286	0.0099601	0.006165	132.107	0.574107	0.004649	99.6214	0.43293	0.005018	107.529	0.467292	0.004792	102.686	0.394739	0.035554	761.871	2.92875	0.197384	4229.66	16.2798	0.205792	4409.83	16.952	0.058146	1245.99	4.78975	0.024761	530.593	1.82861	0.002664	57.0857	0.166773	0.001042	22.3286	0.0528762
30	mc9-1	2	Dark_2	0.02	0.006806	153.135	0.823041	0.001177	26.4825	0.142333	0.026768	602.28	3.54157	0.000137	3.0825	0.015406	0.007328	164.88	0.71653	0.003369	75.8025	0.329419	0.00477	107.325	0.466407	0.004194	94.365	0.362753	0.031295	704.138	2.70682	0.205633	4626.74	17.8082	0.216637	4874.33	18.7376	0.056993	1282.34	4.92951	0.030048	676.08	2.33001	0.001111	24.9975	0.0730289	0.000588	13.23	0.0313299
31	mc9-1	3	Dark_2	0.021	0.007064	151.371	0.813562	0.001458	31.2429	0.167918	0.023197	497.079	2.92296	0.000875	18.75	0.0937106	0.006399	137.121	0.595898	0.004583	98.2071	0.426783	0.005389	115.479	0.501841	0.003716	79.6286	0.306104	0.037041	793.736	3.05125	0.196929	4219.91	16.2423	0.204079	4373.12	16.8109	0.059971	1285.09	4.94008	0.020902	447.9	1.54362	0.001826	39.1286	0.114312	0.000823	17.6357	0.0417631
32	mc9-1	4	Dark_2	0.019	0.00864	204.632	1.09982	0.000693	16.4132	0.0882143	0.017643	417.861	2.45714	0.000568	13.4526	0.0672349	0.005579	132.134	0.574224	0.002626	62.1947	0.270283	0.004154	98.3842	0.427553	0.003054	72.3316	0.278053	0.03086	730.895	2.80967	0.140755	3333.67	12.8312	0.151247	3582.17	13.7704	0.049573	1174.1	4.5134	0.02037	482.447	1.66268	0.001327	31.4289	0.091818	0.000854	20.2263	0.0478979
33	mc9-2	1	Dark_2	0.022	0.00683	139.705	0.750857	0.002088	42.7091	0.229545	0.029909	611.775	3.59741	0.000453	9.26591	0.0463101	0.009509	194.502	0.845261	0.005717	116.939	0.508186	0.006364	130.173	0.565698	0.00441	90.2045	0.346759	0.035123	718.425	2.76174	0.174917	3577.85	13.771	0.179736	3676.42	14.1327	0.055795	1141.26	4.38717	0.020579	420.934	1.45069	0.004672	95.5636	0.279184	0.00167	34.1591	0.080892
34	mc9-2	2	Dark_2	0.02	0.009473	213.143	1.14556	0.001033	23.2425	0.124919	0.02863	644.175	3.78793	0.000385	8.6625	0.0432943	0.01175	264.375	1.14891	0.008803	198.067	0.860751	0.009207	207.157	0.900254	0.004454	100.215	0.385241	0.052415	1179.34	4.53356	0.215464	4847.94	18.6596	0.224188	5044.23	19.3907	0.066698	1500.7	5.76892	0.027484	618.39	2.13119	0.001599	35.9775	0.105106	0.00063	14.175	0.0335678
35	mc9-2	3	Dark_2	0.021	0.009602	205.757	1.10586	0.000864	18.5143	0.0995071	0.031177	668.079	3.92849	0.0004	8.57143	0.0428392	0.012586	269.7	1.17205	0.01002	214.714	0.933094	0.010533	225.707	0.980866	0.006187	132.579	0.509651	0.07737	1657.93	6.37334	0.264118	5659.67	21.7839	0.282577	6055.22	23.2771	0.090626	1941.99	7.46527	0.028098	602.1	2.07505	0.003416	73.2	0.21385	0.00217	46.5	0.110117
36	mc9-2	4	Dark_2	0.021	0.008103	173.636	0.933224	0.000942	20.1857	0.10849	0.014269	305.764	1.79798	0.000662	14.1857	0.0708988	0.008164	174.943	0.760261	0.004777	102.364	0.444849	0.005852	125.4	0.544957	0.002874	61.5857	0.236744	0.039612	848.829	3.26303	0.138622	2970.47	11.4332	0.131655	2821.18	10.845	0.043241	926.593	3.56196	0.019169	410.764	1.41564	0.00165	35.3571	0.103294	0.000519	11.1214	0.0263366
37	Col	1	Dark_3	0.02	0.02635	592.875	3.18647	0.005017	112.882	0.606699	0.056667	1275.01	7.4974	0.00069	15.525	0.0775924	0.027536	619.56	2.69246	0.030682	690.345	3.00007	0.018614	418.815	1.82006	0.00158	35.55	0.136659	0.010845	244.013	0.938023	0.092513	2081.54	8.01179	0.102682	2310.34	8.8813	0.014392	323.82	1.24481	0.09011	2027.47	6.98739	0.003734	84.015	0.245445	0.000389	8.7525	0.0207268
38	Col	2	Dark_3	0.019	0.029022	687.363	3.69431	0.008198	194.163	1.04355	0.04755	1126.18	6.62228	0.000472	11.1789	0.0558713	0.02663	630.711	2.74092	0.028746	680.826	2.9587	0.018276	432.853	1.88107	0.001589	37.6342	0.144671	0.012255	290.25	1.11577	0.084911	2011.05	7.74046	0.086973	2059.89	7.9185	0.012561	297.497	1.14362	0.087312	2067.92	7.12676	0.004326	102.458	0.299325	0.000787	18.6395	0.0441401
39	Col	3	Dark_3	0.024	0.028762	539.288	2.89846	0.007591	142.331	0.764975	0.050722	951.038	5.59236	0.000799	14.9812	0.0748748	0.028389	532.294	2.31322	0.030923	579.806	2.51969	0.020827	390.506	1.69704	0.001886	35.3625	0.135939	0.01524	285.75	1.09847	0.084211	1578.96	6.07735	0.092459	1733.61	6.66423	0.015675	293.906	1.12982	0.1071	2008.12	6.9207	0.003786	70.9875	0.207386	0.000427	8.00625	0.0189596
40	Col	4	Dark_3	0.021	0.02691	576.643	3.09923	0.006867	147.15	0.790874	0.052607	1127.29	6.62879	0.001398	29.9571	0.149723	0.026465	567.107	2.46452	0.027483	588.921	2.5593	0.018018	386.1	1.67789	0.001758	37.6714	0.144814	0.022422	480.471	1.84701	0.111993	2399.85	9.23694	0.122827	2632.01	10.1178	0.015365	329.25	1.26568	0.099965	2142.11	7.38245	0.003795	81.3214	0.237576	0.000832	17.8286	0.0422198
41	mc9-1	1	Dark_3	0.018	0.027771	694.275	3.73146	0.005583	139.575	0.750161	0.052576	1314.4	7.72904	0.000946	23.65	0.1182	0.02858	714.5	3.10505	0.028196	704.9	3.06332	0.020252	506.3	2.20025	0.001958	48.95	0.188171	0.013072	326.8	1.25627	0.096568	2414.2	9.29218	0.104727	2618.18	10.0646	0.016142	403.55	1.5513	0.068726	1718.15	5.92135	0.005132	128.3	0.374822	0.001827	45.675	0.108163
42	mc9-1	2	Dark_3	0.02	0.038669	870.053	4.67619	0.009763	219.668	1.18063	0.065811	1480.75	8.70721	0.000862	19.395	0.0969343	0.033007	742.658	3.22742	0.031954	718.965	3.12444	0.023443	527.467	2.29224	0.002221	49.9725	0.192101	0.026163	588.668	2.26293	0.109385	2461.16	9.47293	0.132797	2987.93	11.486	0.019114	430.065	1.65323	0.081225	1827.56	6.29842	0.004312	97.02	0.283439	0.001155	25.9875	0.0615409
43	mc9-1	3	Dark_3	0.022	0.051813	1059.81	5.69607	0.011844	242.264	1.30207	0.078595	1607.63	9.45328	0.001424	29.1273	0.145575	0.044189	903.866	3.92799	0.047484	971.264	4.22087	0.038168	780.709	3.39276	0.003432	70.2	0.269859	0.03839	785.25	3.01862	0.172248	3523.25	13.5609	0.199213	4074.81	15.6642	0.033354	682.241	2.62263	0.145583	2977.83	10.2627	0.006683	136.698	0.399355	0.002273	46.4932	0.1101
44	mc9-1	4	Dark_3	0.02	0.031477	708.232	3.80647	0.008021	180.472	0.969969	0.066057	1486.28	8.73975	0.000908	20.43	0.102107	0.034859	784.327	3.4085	0.042981	967.072	4.20265	0.024251	545.648	2.37125	0.00243	54.675	0.210179	0.021183	476.618	1.83219	0.141715	3188.59	12.2728	0.157194	3536.87	13.5962	0.024523	551.767	2.12107	0.099922	2248.24	7.74824	0.004282	96.345	0.281467	0.000884	19.89	0.0471014
45	mc9-2	1	Dark_3	0.02	0.026115	587.587	3.15805	0.004748	106.83	0.57417	0.038002	855.045	5.0279	0.00083	18.675	0.0933358	0.016996	382.41	1.66186	0.018356	413.01	1.79484	0.014697	330.683	1.43706	0.001638	36.855	0.141676	0.009023	203.017	0.780431	0.065407	1471.66	5.66436	0.06918	1556.55	5.9836	0.012988	292.23	1.12337	0.057598	1295.95	4.46632	0.003096	69.66	0.203508	0.000757	17.0325	0.0403346
46	mc9-2	2	Dark_3	0.02	0.045326	1019.83	5.48122	0.011893	267.592	1.43821	0.077978	1754.51	10.317	0.000365	8.2125	0.0410453	0.036045	811.013	3.52447	0.038942	876.195	3.80772	0.02989	672.525	2.92262	0.002618	58.905	0.226439	0.021811	490.747	1.88651	0.133355	3000.49	11.5488	0.149942	3373.69	12.969	0.024756	557.01	2.14123	0.112441	2529.92	8.719	0.004615	103.838	0.303356	0.000853	19.1925	0.0454497
47	mc9-2	3	Dark_3	0.02	0.018902	425.295	2.28579	0.004182	94.095	0.505724	0.046555	1047.49	6.15952	0.000859	19.3275	0.0965969	0.02663	599.175	2.60387	0.030996	697.41	3.03077	0.018173	408.893	1.77694	0.001424	32.04	0.123166	0.009069	204.053	0.78441	0.096363	2168.17	8.3452	0.110217	2479.88	9.53302	0.016805	378.113	1.45352	0.063695	1433.14	4.93909	0.003027	68.1075	0.198973	0.000441	9.9225	0.0234974
48	mc9-2	4	Dark_3	0.018	0.0165	412.5	2.21703	0.003976	99.4	0.534236	0.038274	956.85	5.62654	0.000855	21.375	0.10683	0.020254	506.35	2.20048	0.024608	615.2	2.6735	0.01398	349.5	1.51884	0.001193	29.825	0.114652	0.006813	170.325	0.654756	0.070126	1753.15	6.74782	0.077649	1941.23	7.46235	0.010982	274.55	1.05541	0.054038	1350.95	4.65585	0.00224	56	0.163601	0.000449	11.225	0.0265819
49	Col	1	Dark_4	0.024	0.002433	45.6188	0.245183	0.000337	6.31875	0.0339608	0.008971	168.206	0.989099	0.000158	2.9625	0.0148063	0.003063	57.4313	0.249583	0.001879	35.2313	0.153106	0.002911	54.5812	0.237196	0.002098	39.3375	0.151219	0.060987	1143.51	4.39582	0.022147	415.256	1.59831	0.020127	377.381	1.45071	0.022301	418.144	1.6074	0.006949	130.294	0.449038	0.002998	56.2125	0.164222	0.002289	42.9187	0.101636
50	Col	2	Dark_4	0.023	0.00681	133.239	0.716108	0.002843	55.6239	0.298957	0.012812	250.67	1.47401	0.000453	8.86304	0.0442966	0.004732	92.5826	0.402342	0.002719	53.1978	0.231184	0.003639	71.1978	0.309408	0.002329	45.5674	0.175168	0.068504	1340.3	5.15231	0.02669	522.196	2.00991	0.023887	467.354	1.79658	0.027115	530.511	2.03936	0.009844	192.6	0.663767	0.00763	149.283	0.436121	0.003599	70.4152	0.16675
51	Col	3	Dark_4	0.023	0.001168	22.8522	0.122822	0.000526	10.2913	0.0553118	0.010411	203.693	1.19777	0.000317	6.20217	0.0309979	0.002077	40.637	0.176599	0.001569	30.6978	0.133405	0.003186	62.3348	0.270891	0.002064	40.3826	0.155237	0.061199	1197.37	4.60289	0.024057	470.68	1.81163	0.024336	476.139	1.83035	0.027995	547.728	2.10555	0.007189	140.654	0.484744	0.002445	47.837	0.139753	0.002835	55.4674	0.131352
52	Col	4	Dark_4	0.021	0.001745	37.3929	0.200972	0.001222	26.1857	0.140738	0.008161	174.879	1.02833	0.000447	9.57857	0.0478728	0.001744	37.3714	0.162408	0.000819	17.55	0.0762679	0.002128	45.6	0.198166	0.002031	43.5214	0.167303	0.056887	1219.01	4.68606	0.018713	400.993	1.54341	0.019259	412.693	1.58645	0.018505	396.536	1.52434	0.007251	155.379	0.535489	0.004623	99.0643	0.289411	0.002547	54.5786	0.129247
53	mc9-1	1	Dark_4	0.02	0.001233	27.7425	0.149105	0.000378	8.505	0.0457111	0.007307	164.407	0.966762	0.000153	3.4425	0.0172053	0.001693	38.0925	0.165541	0.000448	10.08	0.0438051	0.00203	45.675	0.198492	0.001467	33.0075	0.126886	0.03765	847.125	3.25648	0.016954	381.465	1.46825	0.011903	267.817	1.02953	0.012898	290.205	1.11559	0.008648	194.58	0.670591	0.001991	44.7975	0.130874	0.00091	20.475	0.0484868
54	mc9-1	2	Dark_4	0.021	0.002339	50.1214	0.269383	0.000841	18.0214	0.0968582	0.018094	387.729	2.27995	0.000588	12.6	0.0629736	0.001985	42.5357	0.18485	0.001067	22.8643	0.0993624	0.002483	53.2071	0.231225	0.001709	36.6214	0.140778	0.045265	969.964	3.7287	0.013909	298.05	1.14718	0.011005	235.821	0.906531	0.01272	272.571	1.0478	0.007912	169.543	0.584304	0.002353	50.4214	0.147304	0.001563	33.4929	0.0793143
55	mc9-1	3	Dark_4	0.02	0.002323	52.2675	0.280917	0.000789	17.7525	0.0954128	0.006829	153.652	0.903519	0.000224	5.04	0.0251894	0.002618	58.905	0.255987	0.000241	5.4225	0.0235648	0.001998	44.955	0.195363	0.001661	37.3725	0.143665	0.040505	911.363	3.50342	0.017675	397.687	1.53069	0.014751	331.897	1.27586	0.014263	320.917	1.23365	0.01209	272.025	0.937494	0.001412	31.77	0.0928144	0.000878	19.755	0.0467818
56	mc9-1	4	Dark_4	0.021	0.002124	45.5143	0.244622	0.000806	17.2714	0.0928272	0.006645	142.393	0.83731	0.00067	14.3571	0.0717556	0.000765	16.3929	0.0712395	0.000543	11.6357	0.0505659	0.002055	44.0357	0.191368	0.001634	35.0143	0.1346	0.044563	954.921	3.67087	0.013409	287.336	1.10595	0.01093	234.214	0.900353	0.011094	237.729	0.913863	0.007774	166.586	0.574113	0.001651	35.3786	0.103357	0.001017	21.7929	0.0516076
57	mc9-2	1	Dark_4	0.02	0.002939	66.1275	0.35541	0.000488	10.98	0.0590132	0.003313	74.5425	0.438331	0.000845	19.0125	0.0950226	0.002964	66.69	0.289819	0.001358	30.555	0.132784	0.002003	45.0675	0.195852	0.002607	58.6575	0.225488	0.061115	1375.09	5.28605	0.012184	274.14	1.05516	0.011196	251.91	0.968378	0.008041	180.922	0.695492	0.017702	398.295	1.37266	0.013119	295.178	0.862346	0.004748	106.83	0.252984
58	mc9-2	2	Dark_4	0.021	0.0068	145.714	0.783158	0.001694	36.3	0.195098	0.002078	44.5286	0.26184	0.000541	11.5929	0.05794	0.002475	53.0357	0.230481	0.000962	20.6143	0.0895845	0.00191	40.9286	0.177865	0.002174	46.5857	0.179082	0.052999	1135.69	4.36578	0.008781	188.164	0.724238	0.006401	137.164	0.527279	0.006079	130.264	0.500755	0.00886	189.857	0.654314	0.007228	154.886	0.452491	0.002907	62.2929	0.147516
60	mc9-2	4	Dark_4	0.023	0.00078	15.2609	0.0820212	0.001068	20.8957	0.112306	0.004293	83.9935	0.493905	0.000431	8.43261	0.0421453	0.000844	16.513	0.0717618	0.000213	4.16739	0.0181104	0.001749	34.2196	0.14871	0.002158	42.2217	0.162306	0.057042	1116.04	4.29023	0.011093	217.037	0.835368	0.008602	168.3	0.646969	0.006947	135.92	0.522494	0.009712	190.017	0.654867	0.004758	93.0913	0.271961	0.00175	34.2391	0.0810816
61	Col	1	Dark_5	0.02	0.001423	32.0175	0.172082	0.002669	60.0525	0.322759	0.007034	158.265	0.930642	0.000742	16.695	0.08344	0.001419	31.9275	0.138749	0.000914	20.565	0.0893703	0.00522	117.45	0.510408	0.011289	254.002	0.976422	0.075631	1701.7	6.54159	0.060246	1355.53	5.21741	0.061693	1388.09	5.33603	0.024824	558.54	2.14711	0.016024	360.54	1.24255	0.039465	887.963	2.59414	0.058763	1322.17	3.13102
62	Col	2	Dark_5	0.02	0.001634	36.765	0.197598	0.002217	49.8825	0.268099	0.018201	409.522	2.40811	0.000346	7.785	0.0389087	0.006534	147.015	0.638893	0.00493	110.925	0.482052	0.006763	152.168	0.661282	0.009089	204.503	0.786137	0.077696	1748.16	6.7202	0.057103	1284.82	4.94522	0.056648	1274.58	4.89967	0.026849	604.102	2.32226	0.021108	474.93	1.63678	0.039185	881.663	2.57573	0.073484	1653.39	3.91539
63	Col	3	Dark_5	0.021	0.001087	23.2929	0.12519	0.00059	12.6429	0.0679504	0.004017	86.0786	0.506166	0.000149	3.19286	0.0159576	0.001427	30.5786	0.132887	0.00038	8.14286	0.0353868	0.003608	77.3143	0.335988	0.005142	110.186	0.42357	0.039068	837.171	3.21822	0.035637	763.65	2.93926	0.036206	775.843	2.98245	0.013549	290.336	1.11609	0.010748	230.314	0.793744	0.024632	527.829	1.54202	0.035477	760.221	1.80028
64	Col	4	Dark_5	0.021	0.000932	19.9714	0.107339	0.000616	13.2	0.0709449	0.009294	199.157	1.1711	0.000633	13.5643	0.067793	0.002888	61.8857	0.268941	0.001104	23.6571	0.102808	0.005197	111.364	0.483961	0.008989	192.621	0.740464	0.063509	1360.91	5.23154	0.038868	832.886	3.20575	0.044556	954.771	3.67028	0.021292	456.257	1.75392	0.017027	364.864	1.25745	0.043134	924.3	2.70029	0.075421	1616.16	3.82723
65	mc9-1	1	Dark_5	0.0195	0.00133	30.6923	0.164959	0.001254	28.9385	0.155533	0.02538	585.692	3.44403	0.00118	27.2308	0.136097	0.008561	197.562	0.858556	0.004513	104.146	0.452593	0.006301	145.408	0.631905	0.002323	53.6077	0.206076	0.074612	1721.82	6.61893	0.057037	1316.24	5.06616	0.052399	1209.21	4.64837	0.038639	891.669	3.4277	0.01839	424.385	1.46258	0.0027	62.3077	0.182029	0.002086	48.1385	0.113997
66	mc9-1	2	Dark_5	0.0194	0.001234	28.6237	0.153841	0.001901	44.0954	0.236995	0.029825	691.817	4.06808	0.000925	21.4562	0.107236	0.005	115.979	0.504019	0.005069	117.58	0.510973	0.005963	138.317	0.601091	0.002629	60.982	0.234423	0.071944	1668.8	6.41515	0.063774	1479.29	5.69375	0.059083	1370.48	5.26833	0.042988	997.144	3.83317	0.011082	257.057	0.885908	0.003846	89.2113	0.260626	0.002794	64.8093	0.153475
67	mc9-1	3	Dark_5	0.02	0.001924	43.29	0.232667	0.000586	13.185	0.0708642	0.026453	595.192	3.4999	0.001109	24.9525	0.12471	0.004074	91.665	0.398355	0.003613	81.2925	0.353277	0.005952	133.92	0.581983	0.002621	58.9725	0.226699	0.078999	1777.48	6.8329	0.05731	1289.47	4.96315	0.057665	1297.46	4.98763	0.046194	1039.36	3.99547	0.027971	629.347	2.16895	0.001352	30.42	0.0888705	0.003112	70.02	0.165814
68	mc9-1	4	Dark_5	0.019	0.002295	54.3553	0.292138	0.001472	34.8632	0.187376	0.037605	890.645	5.23724	0.001674	39.6474	0.198154	0.006683	158.282	0.687855	0.006578	155.795	0.677045	0.006878	162.9	0.707922	0.002925	69.2763	0.266308	0.068597	1624.67	6.24547	0.079724	1888.2	7.26762	0.090834	2151.33	8.27003	0.060766	1439.19	5.53247	0.01338	316.895	1.09213	0.003258	77.1632	0.225428	0.00191	45.2368	0.107125
69	mc9-2	1	Dark_5	0.02	0.001316	29.61	0.159142	0.00097	21.825	0.117301	0.016141	363.172	2.13556	0.000854	19.215	0.0960347	0.007265	163.462	0.71037	0.005022	112.995	0.491048	0.004684	105.39	0.457998	0.002712	61.02	0.23457	0.07756	1745.1	6.70844	0.025839	581.378	2.2377	0.024551	552.397	2.1235	0.023072	519.12	1.99557	0.015593	350.842	1.20913	0.002588	58.23	0.170116	0.001273	28.6425	0.0678282
70	mc9-2	2	Dark_5	0.02	0.001222	27.495	0.147775	0.003498	78.705	0.423009	0.021849	491.603	2.89076	0.001031	23.1975	0.115939	0.008223	185.017	0.804043	0.00638	143.55	0.623832	0.006704	150.84	0.655513	0.00313	70.425	0.270724	0.084725	1906.31	7.32817	0.031788	715.23	2.7529	0.025909	582.952	2.24095	0.024819	558.428	2.14668	0.017684	397.89	1.37127	0.013223	297.517	0.869182	0.003717	83.6325	0.19805
71	mc9-2	3	Dark_5	0.029	0.000978	15.1759	0.0815643	0.000976	15.1448	0.0813975	0.01549	240.362	1.4134	0.000483	7.49483	0.0374584	0.004577	71.0224	0.308647	0.003404	52.8207	0.229545	0.005735	88.9914	0.386734	0.00292	45.3103	0.174179	0.075506	1171.64	4.50399	0.025201	391.05	1.50514	0.023919	371.157	1.42678	0.02723	422.534	1.62428	0.017027	264.212	0.910567	0.003497	54.2638	0.158529	0.002487	38.5914	0.0913881
72	mc9-2	4	Dark_5	0.02	0.001525	34.3125	0.184416	0.001947	43.8075	0.235448	0.020768	467.28	2.74774	0.001003	22.5675	0.11279	0.005664	127.44	0.553824	0.004752	106.92	0.464647	0.006927	155.858	0.677317	0.003452	77.67	0.298575	0.092112	2072.52	7.96709	0.030303	681.817	2.62429	0.032199	724.477	2.785	0.029139	655.628	2.52033	0.016943	381.217	1.31381	0.007302	164.295	0.479979	0.003909	87.9525	0.20828
[truncated: 3 more columns]

## Sheet: Figure 5B
Biological replicate	Col-0	atmca-IIf-1	atmca-IIf-1	pfpβ1	gapc1	eno2
1	1283.16	799.806	1030.22	190.089	869.042	1057.32
2	955.649	635.784	212.037	765.568	909.374	910.471
3	1152.28	921.978	283.588	656.984	1284.32	1041.85
4	1173.29	1003.17	503.058	416.278	1082.3	1209.07
5	1296.96	493.541	599.903	920.026	938.245	1049.36
Average	1172.27	770.855	525.762	589.789	1016.66	1053.62
SE	61.3065	92.9495	144.493	129.294	75.961	47.3432
Ttest
Col vs atmca-IIf-1	0.00883836
Col vs atmca-IIf-2	0.00781417
Col vs pfpβ1	0.0072874
Col vs gapc1	0.15125
Col vs eno2	0.166498
